# Supplementary material for: Molecular mechanism of flower colour formation in Rhododendron simsii Planchon revealed by integration of microRNAome and RNAomics
Source: AoB Plants. 2024 Oct 14;16(5):plae053. doi: 10.1093/aobpla/plae053 (PMC11489732; doi:10.1093/aobpla/plae053)
Supplement: plae053_suppl_Supplementary_Tables [file plae053_suppl_supplementary_tables.xlsx]

## Sheet: Table S1
Table S1 Primer sequences of miRNAs and target genes used in real-time PCR analysis (the bar=GTCGTATCCAGTGCAGGGTCCGAGGTATTCGCACTGGATACGAC).
No.	miRNA	RT Primer sequence (5' to 3')	qPCR Primer sequence (5' to 3')	Product size (bp)	Target genes	qPCR Primer sequence (5' to 3')	Product size (bp)
1	ath-miR166b-3p	bar-TTGGGG	F: CGCGGACCAGGCCACC	123	Rhsim08G0226600.1	F: TGTTCAGAGGGTGGCATTAG	104
			R: AGTGCAGGGTCCGAGGTATT			R: TCCAGCGGGCAAGAGTAT
2	ath-miR159a	bar-GTGGCT	F: GGCACCCGGAGAAGGG	171	Rhsim01G0137300.1	F: ATAGAGGCACCGAAGTTGAGT	239
			R: AGTGCAGGGTCCGAGGTATT			R: AAATCCTGTTGGAGGTCTGG
3	ath-miR166c	bar-GCGTGT	F: CAGGCCACCCCCAACC	145	Rhsim13G0094600.1	F: TTCAAAGGCTACGGGAACTG	186
			R: AGTGCAGGGTCCGAGGTATT			R: CGGAACCAAGATGGACGA
4	ath-miR8175	bar-CTTGGC	F: GCGCCAAAGAAAGCCAAAC	188	Rhsim08G0032200.1	F: CGTTGTCGGTGGTCAGTG	229
			R: AGTGCAGGGTCCGAGGTATT			R: AAACTCTTCCCATACCCATAAA
5	ath-miR168a-3p	bar-CCCTCG	F: CGCACAACGAACGGACC	176	Rhsim03G0122900.1	F: GTTCCTGTTCCATTTCGCC	249
			R: AGTGCAGGGTCCGAGGTATT			R: AGCATCCAACCATTTGACTAA
6	novel_mir8	bar-GGGGCC	F: CGGAAACAGCGAGGCG	145	Rhsim01G0080900.1	F: ACTGCTCAGAGAGATAGGTCCC	172
			R: AGTGCAGGGTCCGAGGTATT			R: CCATTCGCCTTTCGTATTCT
7	ath-miR396a-3p	bar-GTCTGT	F: GGCAAAAAGCGGGGAAGA	131	Rhsim07G0058300.1	F: ATGAAAACTCTCCACCAACGA	129
			R: AGTGCAGGGTCCGAGGTATT			R: AGTCTGAATAAAACAGCCAACC
8	novel_mir26	bar-CTTCTG	F: AGCAAGCACCCCCCGA	109	Rhsim03G0267700.1	F: TGGCTTGTTTCCATCGCT	196
			R: AGTGCAGGGTCCGAGGTATT			R: CATCCTCCTGCCTACTGTTG
9	ath-miR319b	bar-GGGGCT	F: CCCAGCGGACGAAGGG	225	Rhsim06G0163100.1	F: ACAATCATCTTCGTTCTCTCCC	244
			R: AGTGCAGGGTCCGAGGTATT			R: TGTCCCTATCACGGTGTAATCA
10	Actin	_	F: CTCTTCAGGAGCAACACGGA	181	Actin	F: CTCTTCAGGAGCAACACGGA	181
			R: CACTGGTGTCATGGTTGGGA			R: CACTGGTGTCATGGTTGGGA

## Sheet: Table S2
Table S2 Statistic analysis of RNA-seq in three R. simsii varieties with different flower colors.
Sample	Total reads	Total bases	Clean reads	Clean bases	Rate of clean reads	Total mapped	Rate of Multiple mapped	Uniquely mapped	Q20 rate	GC content	InDels	SNPs
Red variety-1	78751278	1072210188	78689584	1157194238	0.99922	0.873	0.0386	0.8344	0.9806	0.4675	20216	508043
Red variety-2	42265228	2044816904	42230882	2000016626	0.99919	0.8774	0.0366	0.8408	0.9801	0.4673	16196	403918
Red variety-3	63750106	972581308	63687360	904209546	0.99902	0.8676	0.0362	0.8314	0.976	0.4667	18972	471897
Pink variety-1	50007378	1088827892	49970392	1133481590	0.99926	0.8684	0.0356	0.8328	0.9786	0.4681	17165	427141
Pink variety-2	57748158	72289108	57700324	15262986	0.99917	0.8661	0.0368	0.8293	0.9749	0.4657	18683	457362
Pink variety-3	58400834	170190508	58357034	115393570	0.99925	0.8655	0.0364	0.8291	0.9767	0.4661	18784	460025
Crimson variety-1	74057210	1776320388	73993806	1860329676	0.99914	0.7925	0.0357	0.7568	0.9798	0.463	20856	493941
Crimson variety-2	62882854	842493508	62823116	777677896	0.99905	0.865	0.0361	0.829	0.9784	0.4639	19648	470549
Crimson variety-3	70899998	2045065108	70838740	1979350086	0.99914	0.8319	0.0369	0.795	0.9787	0.4659	20191	485758

## Sheet: Table S3
Table S3 Alternative splicing events existed between different varieties.
Comparison	Exon skipping	Intron retention	Alternative 5' splice site	Alternative 3' splice site	Mutually exclusive exon
“Red variety” vs “Pink variety”	17838	6146	6573	9044	1728
“Pink variety” vs “Crimson variety”	17288	6011	6475	8905	1588
“Red variety” vs “Crimson variety”	17279	5962	6429	8790	1624

## Sheet: Table S4
Table S4 Expression level of unigenes in three different R. simsii varieties.
Sample	Expression level
	0-0.1	Ratio	0.1-3.75	Ratio	3.75-15	Ratio	>15	Ratio
Red variety-1	8795	0.2665	10395	0.315	6831	0.207	6978	0.2115
Red variety-2	9032	0.2737	10103	0.3062	6851	0.2076	7013	0.2125
Red variety-3	8756	0.2653	10312	0.3125	6788	0.2057	7143	0.2165
Pink variety-1	8859	0.2685	10380	0.3146	6792	0.2058	6968	0.2112
Pink variety-2	8879	0.2691	10342	0.3134	6793	0.2059	6985	0.2117
Pink variety-3	8827	0.2675	10327	0.3129	6816	0.2066	7029	0.213
Crimson variety-1	9385	0.2844	9751	0.2955	6682	0.2025	7181	0.2176
Crimson variety-2	9382	0.2843	9834	0.298	6595	0.1999	7188	0.2178
Crimson variety-3	9352	0.2834	9814	0.2974	6648	0.2015	7185	0.2177

## Sheet: Table S5
Table S5A Differently expressed genes between "Red variety" and "PInk variety" of R. simsii.
NO.	GeneID	D1_readcount	D2_readcount	log2FoldChange	Expression level	pval	padj	KeggOrtholog	BiologicalProcess	CellularComponent	MolecularFunction
1	RHSIM_Rhsim07G0025100	9.59921	38.7559	2.0446	up	2.6264e-05	0.00013604	K23010 OMA1; metalloendopeptidase OMA1, mitochondrial [EC:3.4.24.-]	GO:0006508(proteolysis)	-	GO:0004222(metalloendopeptidase activity)
2	RHSIM_Rhsim09G0114800	256.789	520.46	1.0172	up	3.51e-15	4.9623e-14	K24195 XPR1, PHO1; xenotropic and polytropic retrovirus receptor 1	-	GO:0016021(integral component of membrane)	-
3	RHSIM_Rhsim03G0253700	43.6622	92.0725	1.0679	up	8.1812e-05	0.00038992	K24193 STP; MFS transporter, SP family, sugar:H+ symporter	GO:0015749(monosaccharide transmembrane transport),GO:0055085(transmembrane transport)	GO:0016021(integral component of membrane),GO:0016020(membrane)	GO:0015144(carbohydrate transmembrane transporter activity),GO:0015145(monosaccharide transmembrane transporter activity),GO:0022857(transmembrane transporter activity)
4	RHSIM_Rhsim13G0185300	10.9754	31.5923	1.5331	up	0.0013657	0.0051006	K23978 IAH1; isoamyl acetate esterase [EC:3.1.1.112]	-	-	-
5	RHSIM_Rhsim06G0186200	2.33131	18.721	3.0852	up	0.00022701	0.00099771	K23947 DAO; 2-oxoglutarate-dependent dioxygenase [EC:1.14.11.-]	-	-	-
6	RHSIM_Rhsim11G0162700	33.2429	82.9255	1.3343	up	1.3946e-05	7.544e-05	K23260 TOGT1; scopoletin glucosyltransferase [EC:2.4.1.128]	-	-	-
7	RHSIM_Rhsim11G0162400	24.6671	59.4935	1.2698	up	0.00027913	0.0012064	K23260 TOGT1; scopoletin glucosyltransferase [EC:2.4.1.128]	-	-	GO:0008194(UDP-glycosyltransferase activity)
8	RHSIM_Rhsim01G0222600	3.75677	48.7535	3.7117	up	4.0403e-11	4.1623e-10	K23136 CYP82C4; fraxetin 5-hydroxylase [EC:1.14.14.164]	-	-	GO:0005506(iron ion binding),GO:0016705(oxidoreductase activity, acting on paired donors, with incorporation or reduction of molecular oxygen),GO:0004497(monooxygenase activity),GO:0020037(heme binding)
9	RHSIM_Rhsim01G0222700	18.5601	64.1905	1.8179	up	4.0189e-06	2.3686e-05	K23136 CYP82C4; fraxetin 5-hydroxylase [EC:1.14.14.164]	-	-	GO:0004497(monooxygenase activity),GO:0005506(iron ion binding),GO:0016705(oxidoreductase activity, acting on paired donors, with incorporation or reduction of molecular oxygen),GO:0020037(heme binding)
10	RHSIM_Rhsim01G0222200	28.681	226.948	3.0564	up	6.9577e-34	2.5678e-32	K23136 CYP82C4; fraxetin 5-hydroxylase [EC:1.14.14.164]	-	-	GO:0005506(iron ion binding),GO:0016705(oxidoreductase activity, acting on paired donors, with incorporation or reduction of molecular oxygen),GO:0004497(monooxygenase activity),GO:0020037(heme binding)
11	RHSIM_Rhsim01G0222300	7.42252	44.1023	2.607	up	6.6334e-08	4.966e-07	K23136 CYP82C4; fraxetin 5-hydroxylase [EC:1.14.14.164]	-	-	GO:0004497(monooxygenase activity),GO:0005506(iron ion binding),GO:0016705(oxidoreductase activity, acting on paired donors, with incorporation or reduction of molecular oxygen),GO:0020037(heme binding)
12	RHSIM_Rhsim01G0216500	2.226	10.8398	2.3034	up	0.014631	0.041273	K23136 CYP82C4; fraxetin 5-hydroxylase [EC:1.14.14.164]	-	-	GO:0004497(monooxygenase activity),GO:0005506(iron ion binding),GO:0016705(oxidoreductase activity, acting on paired donors, with incorporation or reduction of molecular oxygen),GO:0020037(heme binding)
13	RHSIM_Rhsim05G0015900	0	4.53037	4.6818	up	0.0088376	0.026806	K22985 GPR107; G protein-coupled receptor 107	-	GO:0016021(integral component of membrane)	-
14	RHSIM_Rhsim12G0073000	5.25805	20.8435	1.8781	up	0.0063362	0.019997	K22920 UGP3; UTP---glucose-1-phosphate uridylyltransferase [EC:2.7.7.9]	-	-	-
15	RHSIM_Rhsim05G0129600	2.37392	24.3426	3.438	up	1.0916e-05	6.0338e-05	K22698 SEY1; protein SEY1 [EC:3.6.5.-]	-	-	-
16	RHSIM_Rhsim12G0047300	229.965	762.442	1.7362	up	1.1882e-58	9.699e-57	K22544 SAMHD1; deoxynucleoside triphosphate triphosphohydrolase SAMHD1 [EC:3.1.5.-]	-	-	-
17	RHSIM_RhsimUnG0091000	45.0508	106.487	1.2315	up	2.3405e-06	1.4271e-05	K22544 SAMHD1; deoxynucleoside triphosphate triphosphohydrolase SAMHD1 [EC:3.1.5.-]	-	-	-
18	RHSIM_Rhsim13G0095600	43.0175	101.554	1.2506	up	4.1818e-06	2.4541e-05	K22522 LOG; cytokinin riboside 5'-monophosphate phosphoribohydrolase [EC:3.2.2.-]	GO:0009691(cytokinin biosynthetic process)	-	GO:0016787(hydrolase activity)
19	RHSIM_Rhsim03G0118000	12.6882	28.3361	1.1427	up	0.016027	0.044609	K22503 DARS; aspartyl-tRNA synthetase [EC:6.1.1.12]	GO:0006422(aspartyl-tRNA aminoacylation)	GO:0005737(cytoplasm)	GO:0000166(nucleotide binding),GO:0004815(aspartate-tRNA ligase activity),GO:0005524(ATP binding)
20	RHSIM_Rhsim08G0192400	22.9561	85.6113	1.9325	up	1.8998e-09	1.6732e-08	K22418 HSD1; 11beta/17beta-hydroxysteroid dehydrogenase [EC:1.1.1.146 1.1.1.-]	-	-	GO:0016491(oxidoreductase activity)
21	RHSIM_RhsimUnG0162400	18.0962	85.89	2.2681	up	6.7787e-12	7.4509e-11	K22418 HSD1; 11beta/17beta-hydroxysteroid dehydrogenase [EC:1.1.1.146 1.1.1.-]	-	-	GO:0016491(oxidoreductase activity)
22	RHSIM_Rhsim13G0123200	54.7426	112.211	1.0223	up	3.8701e-05	0.00019541	K22395 K22395; cinnamyl-alcohol dehydrogenase [EC:1.1.1.195]	-	-	GO:0050660(flavin adenine dinucleotide binding),GO:0071949(FAD binding),GO:0016491(oxidoreductase activity)
23	RHSIM_Rhsim08G0190000	12.2967	38.3809	1.7085	up	0.00031495	0.0013495	K22390 ACP7; acid phosphatase type 7	-	-	GO:0003993(acid phosphatase activity),GO:0046872(metal ion binding),GO:0016787(hydrolase activity)
24	RHSIM_Rhsim03G0259900	2.11308	18.4843	2.9765	up	0.00024067	0.0010525	K22314 GGP; glucosinolate gamma-glutamyl hydrolase [EC:3.4.19.16]	-	-	-
25	RHSIM_RhsimUnG0037200	10.5039	31.3845	1.5399	up	0.0022995	0.008147	K22312 ST2A, SOT15; hydroxyjasmonate sulfotransferase [EC:2.8.2.39]	-	-	GO:0008146(sulfotransferase activity)
26	RHSIM_Rhsim03G0100900	0	19.9067	6.8132	up	5.1569e-07	3.4416e-06	K22074 NFU1, HIRIP5; NFU1 iron-sulfur cluster scaffold homolog, mitochondrial	-	-	-
27	RHSIM_Rhsim07G0183000	0	5.88808	5.0614	up	0.0026777	0.0093261	K22048 MSL4S; mechanosensitive ion channel protein 4/5/6/7/8/9/10	-	-	-
28	RHSIM_Rhsim02G0185600	0	29.5332	7.3844	up	1.0762e-08	8.7879e-08	K21867 AKT, KAT, GORK, SKOR; potassium channel	GO:0006813(potassium ion transport)	-	GO:0005249(voltage-gated potassium channel activity)
29	RHSIM_Rhsim07G0136900	19.8431	47.9899	1.2544	up	0.0008115	0.003204	K21568 PLR; pinoresinol/lariciresinol reductase [EC:1.23.1.1 1.23.1.2 1.23.1.3 1.23.1.4]	-	-	GO:0016491(oxidoreductase activity)
30	RHSIM_Rhsim07G0235000	6.14499	22.7258	1.9539	up	0.0017454	0.0063602	K20893 PARVUS, GLZ1, GATL1; probable galacturonosyltransferase-like 1 [EC:2.4.1.-]	-	-	GO:0016757(glycosyltransferase activity)
31	RHSIM_Rhsim07G0198700	0.589905	8.30467	3.7398	up	0.0071412	0.02217	K20729 EPF1_2; protein EPIDERMAL PATTERNING FACTOR 1/2	GO:0010374(stomatal complex development)	-	-
32	RHSIM_Rhsim01G0106800	18.631	41.5387	1.1737	up	0.0069443	0.021657	K20667 CYP716A; beta-amyrin 28-monooxygenase [EC:1.14.14.126]	-	-	GO:0005506(iron ion binding),GO:0016705(oxidoreductase activity, acting on paired donors, with incorporation or reduction of molecular oxygen),GO:0004497(monooxygenase activity),GO:0020037(heme binding)
33	RHSIM_Rhsim04G0067800	5.81384	21.2172	1.8199	up	0.0037423	0.012561	K20628 exlX; expansin	GO:0019953(sexual reproduction)	GO:0005576(extracellular region)	-
34	RHSIM_RhsimUnG0037100	8.09585	27.377	1.7375	up	0.0011802	0.0044752	K20628 exlX; expansin	GO:0019953(sexual reproduction)	GO:0005576(extracellular region)	-
35	RHSIM_Rhsim10G0150300	2.16239	19.3821	3.0315	up	0.00023657	0.0010361	K20619 CYP78A; cytochrome P450 family 78 subfamily A	-	-	GO:0004497(monooxygenase activity),GO:0005506(iron ion binding),GO:0016705(oxidoreductase activity, acting on paired donors, with incorporation or reduction of molecular oxygen),GO:0020037(heme binding)
36	RHSIM_Rhsim10G0202000	40.1085	173.016	2.0987	up	2.5776e-20	5.0362e-19	K20547 CHIB; basic endochitinase B [EC:3.2.1.14]	GO:0006032(chitin catabolic process),GO:0016998(cell wall macromolecule catabolic process)	-	GO:0004568(chitinase activity)
37	RHSIM_Rhsim10G0202100	68.9043	150.691	1.1291	up	9.4531e-06	5.2725e-05	K20547 CHIB; basic endochitinase B [EC:3.2.1.14]	GO:0006032(chitin catabolic process),GO:0016998(cell wall macromolecule catabolic process)	-	GO:0008061(chitin binding),GO:0004568(chitinase activity)
38	RHSIM_Rhsim08G0213100	25.0342	82.2343	1.7436	up	2.2139e-08	1.747e-07	K20416 FAD5; palmitoyl-[glycerolipid] 7-desaturase [EC:1.14.19.42]	GO:0006629(lipid metabolic process)	-	GO:0016717(oxidoreductase activity, acting on paired donors, with oxidation of a pair of donors resulting in the reduction of molecular oxygen to two molecules of water)
39	RHSIM_RhsimUnG0084200	0	19.8035	6.8106	up	3.3161e-07	2.2713e-06	K20069 NECAP1_2; adaptin ear-binding coat-associated protein 1/2	GO:0006897(endocytosis)	GO:0016020(membrane)	-
40	RHSIM_RhsimUnG0027400	508.524	1475.95	1.5369	up	8.3889e-16	1.2483e-14	K19747 DCR; BAHD acyltransferase [EC:2.3.1.-]	-	-	-
41	RHSIM_Rhsim12G0169300	5.48388	20.6291	1.9022	up	0.0025762	0.0090128	K19476 IST1; vacuolar protein sorting-associated protein IST1	GO:0015031(protein transport)	-	-
42	RHSIM_Rhsim08G0230700	9490.39	19620	1.0467	up	4.2607e-169	2.0868e-166	K19327 ANO10, TMEM16K; anoctamin-10	-	-	-
43	RHSIM_Rhsim05G0230400	48.3123	100.633	1.0597	up	4.845e-05	0.00024023	K19040 ATL76S; E3 ubiquitin-protein ligase ATL10/75/76/77/78 [EC:2.3.2.27]	-	-	-
44	RHSIM_RhsimUnG0133400	16036.8	36028.5	1.1679	up	1.3414e-14	1.8164e-13	K18857 ADH1; alcohol dehydrogenase class-P [EC:1.1.1.1]	-	-	GO:0008270(zinc ion binding),GO:0016491(oxidoreductase activity)
45	RHSIM_RhsimUnG0042900	15.2651	60.5362	1.9755	up	1.51e-07	1.0795e-06	K17982 TPS04, GES; geranyllinalool synthase [EC:4.2.3.144]	-	-	GO:0010333(terpene synthase activity),GO:0016829(lyase activity),GO:0000287(magnesium ion binding)
46	RHSIM_Rhsim13G0049600	25.8837	106.376	2.0441	up	1.0321e-11	1.1182e-10	K17961 CYP82G1; trimethyltridecatetraene/dimethylnonatriene synthase [EC:1.14.14.58 1.14.14.59]	-	-	GO:0004497(monooxygenase activity),GO:0005506(iron ion binding),GO:0016705(oxidoreductase activity, acting on paired donors, with incorporation or reduction of molecular oxygen),GO:0020037(heme binding)
47	RHSIM_RhsimUnG0125400	35.3484	71.9672	1.0336	up	0.00070808	0.0028269	K17783 ERV1, GFER, ALR; mitochondrial FAD-linked sulfhydryl oxidase [EC:1.8.3.2]	-	-	GO:0016972(thiol oxidase activity),GO:0016971(flavin-linked sulfhydryl oxidase activity)
48	RHSIM_Rhsim13G0037900	3031.56	6474.05	1.0947	up	0.00055839	0.0022748	K17756 FAO3; long-chain-alcohol oxidase [EC:1.1.3.20]	-	-	GO:0046577(long-chain-alcohol oxidase activity),GO:0016614(oxidoreductase activity, acting on CH-OH group of donors),GO:0050660(flavin adenine dinucleotide binding)
49	RHSIM_Rhsim03G0109500	32.4129	86.5091	1.4124	up	1.2414e-06	7.8653e-06	K17601 WDR81; WD repeat-containing protein 81	-	-	-
50	RHSIM_Rhsim02G0247000	151.534	362.04	1.2414	up	1.7615e-17	2.9203e-16	K17479 GRXCR1; glutaredoxin domain-containing cysteine-rich protein 1	-	-	-
51	RHSIM_Rhsim08G0220700	2.65368	23.275	2.9807	up	4.0793e-05	0.00020501	K17471 SULTR3; sulfate transporter 3	GO:0055085(transmembrane transport)	GO:0016021(integral component of membrane),GO:0016020(membrane)	GO:0015301(anion:anion antiporter activity)
52	RHSIM_Rhsim06G0085500	61.2699	138.663	1.1607	up	3.7263e-07	2.533e-06	K17469 SULTR2; sulfate transporter 2, low-affinity	GO:0055085(transmembrane transport),GO:0008272(sulfate transport)	GO:0016021(integral component of membrane),GO:0016020(membrane)	GO:0015301(anion:anion antiporter activity),GO:0008271(secondary active sulfate transmembrane transporter activity)
53	RHSIM_Rhsim02G0249800	16.7125	41.0132	1.3054	up	0.0013557	0.0050662	K17422 MRPL41; large subunit ribosomal protein L41	-	GO:0005762(mitochondrial large ribosomal subunit)	GO:0003735(structural constituent of ribosome)
54	RHSIM_Rhsim08G0156700	295.065	5063.98	4.0915	up	0	0	K17098 ANNAT; annexin D	-	-	GO:0005509(calcium ion binding),GO:0005544(calcium-dependent phospholipid binding)
55	RHSIM_RhsimUnG0039400	32.1605	74.4131	1.2095	up	6.0795e-05	0.00029596	K17098 ANNAT; annexin D	-	-	GO:0005509(calcium ion binding),GO:0005544(calcium-dependent phospholipid binding)
56	RHSIM_RhsimUnG0154200	18.0755	45.7055	1.3771	up	0.00062188	0.0025098	K16732 PRC1; protein regulator of cytokinesis 1	GO:0000226(microtubule cytoskeleton organization)	-	GO:0008017(microtubule binding),GO:0005515(protein binding)
57	RHSIM_Rhsim04G0077300	39.8935	81.4695	1.0591	up	0.00029128	0.0012546	K16616 PARP8; actin-related protein 8, plant	-	-	-
58	RHSIM_Rhsim13G0043200	13.7627	48.147	1.7801	up	1.6501e-05	8.8156e-05	K16571 TUBGCP4, GCP4; gamma-tubulin complex component 4	GO:0000226(microtubule cytoskeleton organization),GO:0007020(microtubule nucleation)	GO:0000922(spindle pole),GO:0005815(microtubule organizing center)	GO:0043015(gamma-tubulin binding)
59	RHSIM_Rhsim07G0231400	19.9771	50.3601	1.3392	up	0.00073735	0.0029333	K16297 SCPL-II; serine carboxypeptidase-like clade II [EC:3.4.16.-]	GO:0006508(proteolysis)	-	GO:0004185(serine-type carboxypeptidase activity)
60	RHSIM_Rhsim09G0116000	71.7126	154.373	1.1034	up	8.4246e-07	5.467e-06	K16282 RHA2; E3 ubiquitin-protein ligase RHA2 [EC:2.3.2.27]	-	-	-
61	RHSIM_Rhsim09G0115900	189.256	379.207	1.0107	up	4.767e-13	5.7854e-12	K16282 RHA2; E3 ubiquitin-protein ligase RHA2 [EC:2.3.2.27]	-	-	-
62	RHSIM_Rhsim07G0012800	90.6957	184.416	1.0344	up	1.6454e-07	1.1702e-06	K16281 RHA1; RING-H2 zinc finger protein RHA1	-	-	-
63	RHSIM_RhsimUnG0058700	15.2167	50.9933	1.7486	up	9.5239e-06	5.3068e-05	K16251 NRPE1; DNA-directed RNA polymerase V subunit 1 [EC:2.7.7.6]	GO:0006351(transcription, DNA-templated)	-	GO:0003899(DNA-directed 5'-3' RNA polymerase activity)
64	RHSIM_Rhsim04G0071700	3.48923	45.8013	3.5599	up	6.0682e-10	5.6257e-09	K16040 ROMT; trans-resveratrol di-O-methyltransferase [EC:2.1.1.240]	-	-	GO:0008168(methyltransferase activity),GO:0008171(O-methyltransferase activity),GO:0046983(protein dimerization activity)
65	RHSIM_Rhsim04G0071900	1.98035	19.579	3.3727	up	5.0605e-05	0.00025002	K16040 ROMT; trans-resveratrol di-O-methyltransferase [EC:2.1.1.240]	-	-	GO:0008171(O-methyltransferase activity),GO:0008168(methyltransferase activity),GO:0046983(protein dimerization activity)
66	RHSIM_Rhsim02G0052000	0	7.32937	5.3755	up	0.00062895	0.0025356	K15920 XYL4; xylan 1,4-beta-xylosidase [EC:3.2.1.37]	GO:0045493(xylan catabolic process)	-	GO:0009044(xylan 1,4-beta-xylosidase activity)
67	RHSIM_Rhsim06G0189400	0	9.51669	5.7588	up	0.00011772	0.00054507	K15803 GERD; (-)-germacrene D synthase [EC:4.2.3.75]	-	-	GO:0000287(magnesium ion binding),GO:0010333(terpene synthase activity),GO:0016829(lyase activity)
68	RHSIM_Rhsim12G0006100	6089.62	12664.9	1.0555	up	5.2157e-191	3.4254e-188	K15707 RNF170; RING finger protein 170 [EC:2.3.2.27]	-	-	GO:0046872(metal ion binding),GO:0061630(ubiquitin protein ligase activity)
69	RHSIM_RhsimUnG0241300	255.715	659.301	1.3613	up	5.2471e-37	2.1569e-35	K15627 ASPSCR1, ASPL; tether containing UBX domain for GLUT4	GO:0032984(protein-containing complex disassembly)	-	GO:0051117(ATPase binding),GO:0005515(protein binding)
70	RHSIM_Rhsim07G0040100	308.362	660.654	1.1022	up	2.1765e-21	4.5707e-20	K15404 K15404, CER1; aldehyde decarbonylase [EC:4.1.99.5]	GO:0008610(lipid biosynthetic process)	-	GO:0005506(iron ion binding),GO:0016491(oxidoreductase activity)
71	RHSIM_Rhsim08G0233400	220.356	793.42	1.8403	up	4.8514e-65	4.7202e-63	K15403 ACE, HTH; fatty acid omega-hydroxy dehydrogenase [EC:1.1.-.-]	-	-	GO:0016614(oxidoreductase activity, acting on CH-OH group of donors),GO:0050660(flavin adenine dinucleotide binding)
72	RHSIM_Rhsim09G0108300	8.81089	64.3631	2.7698	up	3.4965e-10	3.3073e-09	K15397 KCS; 3-ketoacyl-CoA synthase [EC:2.3.1.199]	GO:0006633(fatty acid biosynthetic process)	GO:0016020(membrane)	GO:0016746(acyltransferase activity),GO:0016747(acyltransferase activity, transferring groups other than amino-acyl groups)
73	RHSIM_Rhsim12G0084300	123.993	375.203	1.5945	up	6.9765e-29	2.0677e-27	K15397 KCS; 3-ketoacyl-CoA synthase [EC:2.3.1.199]	GO:0006633(fatty acid biosynthetic process)	GO:0016020(membrane)	GO:0016747(acyltransferase activity, transferring groups other than amino-acyl groups),GO:0016746(acyltransferase activity)
74	RHSIM_Rhsim07G0192300	2.226	26.9198	3.6296	up	1.2025e-06	7.6306e-06	K15382 SLC50A, SWEET; solute carrier family 50 (sugar transporter)	-	GO:0016021(integral component of membrane)	-
75	RHSIM_Rhsim07G0191900	25.0558	52.9354	1.0786	up	0.012614	0.036354	K15382 SLC50A, SWEET; solute carrier family 50 (sugar transporter)	-	GO:0016021(integral component of membrane)	-
76	RHSIM_Rhsim03G0199300	2.17669	11.3727	2.3858	up	0.011808	0.034378	K15382 SLC50A, SWEET; solute carrier family 50 (sugar transporter)	-	GO:0016021(integral component of membrane)	-
77	RHSIM_Rhsim11G0077500	578.167	1337.63	1.2133	up	1.6598e-58	1.3435e-56	K15382 SLC50A, SWEET; solute carrier family 50 (sugar transporter)	-	GO:0016021(integral component of membrane)	GO:0051119(sugar transmembrane transporter activity)
78	RHSIM_Rhsim11G0062700	48.9269	329.863	2.7321	up	3.4275e-48	2.1073e-46	K15378 SLC45A1_2_4; solute carrier family 45, member 1/2/4	-	-	-
79	RHSIM_Rhsim11G0060900	27.9655	397.413	3.7639	up	1.1152e-73	1.3154e-71	K15378 SLC45A1_2_4; solute carrier family 45, member 1/2/4	-	-	-
80	RHSIM_Rhsim07G0169900	25.6801	514.24	4.3668	up	1.0672e-102	2.1416e-100	K15340 DCLRE1A, SNM1A, PSO2; DNA cross-link repair 1A protein	-	-	GO:0005515(protein binding)
81	RHSIM_Rhsim02G0194500	342.548	879.115	1.3555	up	4.0269e-45	2.2123e-43	K15336 TRDMT1, DNMT2; tRNA (cytosine38-C5)-methyltransferase [EC:2.1.1.204]	-	-	GO:0008168(methyltransferase activity)
82	RHSIM_Rhsim12G0075600	21.593	189.333	3.143	up	4.4436e-31	1.4542e-29	K15283 SLC35E1; solute carrier family 35, member E1	GO:0055085(transmembrane transport)	GO:0016021(integral component of membrane)	GO:0022857(transmembrane transporter activity)
83	RHSIM_Rhsim01G0062900	30.1565	65.4691	1.092	up	0.00085667	0.0033644	K15281 SLC35D; solute carrier family 35	-	-	-
84	RHSIM_Rhsim07G0006600	81.5647	165.709	1.0215	up	1.8345e-06	1.1364e-05	K15272 SLC35A1_2_3; solute carrier family 35 (UDP-sugar transporter), member A1/2/3	GO:0090481(pyrimidine nucleotide-sugar transmembrane transport)	GO:0000139(Golgi membrane),GO:0016021(integral component of membrane)	GO:0015165(pyrimidine nucleotide-sugar transmembrane transporter activity)
85	RHSIM_Rhsim13G0061500	8.63644	25.3293	1.5289	up	0.0053345	0.017162	K15255 PIF1; ATP-dependent DNA helicase PIF1 [EC:3.6.4.12]	-	-	-
86	RHSIM_Rhsim12G0062600	18.0259	80.719	2.1637	up	6.8626e-10	6.3337e-09	K15223 UAF30, SPP27; upstream activation factor subunit UAF30	-	-	-
87	RHSIM_Rhsim12G0062400	12.7253	75.1267	2.6261	up	7.0783e-12	7.7595e-11	K15223 UAF30, SPP27; upstream activation factor subunit UAF30	-	-	-
88	RHSIM_Rhsim12G0062500	8.74176	211.742	4.5659	up	5.4413e-44	2.8693e-42	K15223 UAF30, SPP27; upstream activation factor subunit UAF30	-	-	-
89	RHSIM_Rhsim02G0223500	36.6268	120.62	1.727	up	2.5749e-11	2.6959e-10	K15095 E1.1.1.208; (+)-neomenthol dehydrogenase [EC:1.1.1.208]	-	-	GO:0016616(oxidoreductase activity, acting on the CH-OH group of donors, NAD or NADP as acceptor)
90	RHSIM_Rhsim04G0069500	0	17.8463	6.6678	up	1.1465e-06	7.3037e-06	K15095 E1.1.1.208; (+)-neomenthol dehydrogenase [EC:1.1.1.208]	-	-	GO:0016616(oxidoreductase activity, acting on the CH-OH group of donors, NAD or NADP as acceptor)
91	RHSIM_Rhsim03G0107800	5.06171	36.0264	2.7025	up	5.2319e-06	3.0243e-05	K15015 SLC32A, VGAT; solute carrier family 32 (vesicular inhibitory amino acid transporter)	-	-	-
92	RHSIM_Rhsim04G0062100	224.557	978.058	2.1314	up	1.3857e-101	2.7239e-99	K15014 SLC29A1_2_3, ENT1_2_3; solute carrier family 29 (equilibrative nucleoside transporter), member 1/2/3	GO:1901642(nucleoside transmembrane transport)	GO:0016021(integral component of membrane)	GO:0005337(nucleoside transmembrane transporter activity)
93	RHSIM_Rhsim01G0071500	380.681	925.335	1.2832	up	4.0672e-47	2.4283e-45	K14972 PAXIP1, PTIP; PAX-interacting protein 1	-	-	GO:0003713(transcription coactivator activity),GO:0031490(chromatin DNA binding)
94	RHSIM_Rhsim01G0072100	114.401	307.055	1.4199	up	5.6108e-20	1.0759e-18	K14972 PAXIP1, PTIP; PAX-interacting protein 1	-	-	GO:0003713(transcription coactivator activity),GO:0031490(chromatin DNA binding)
95	RHSIM_Rhsim09G0116600	0	194.615	10.11	up	3.0923e-17	5.04e-16	K14802 DRS2, ATP8A; phospholipid-transporting ATPase [EC:7.6.2.1]	GO:0015914(phospholipid transport)	GO:0016021(integral component of membrane)	GO:0000166(nucleotide binding),GO:0005215(transporter activity),GO:0005524(ATP binding),GO:0016887(ATP hydrolysis activity),GO:0000287(magnesium ion binding),GO:0140326(ATPase-coupled intramembrane lipid transporter activity)
96	RHSIM_Rhsim06G0017000	2.2117	12.4701	2.3914	up	0.0083103	0.025361	K14798 LTV1; protein LTV1	GO:0042274(ribosomal small subunit biogenesis)	-	-
97	RHSIM_Rhsim03G0265000	4.91468	25.0103	2.243	up	0.00054514	0.0022247	K14777 DDX47, RRP3; ATP-dependent RNA helicase DDX47/RRP3 [EC:3.6.4.13]	-	-	GO:0003676(nucleic acid binding),GO:0005524(ATP binding),GO:0003724(RNA helicase activity)
98	RHSIM_Rhsim01G0180900	11.9086	30.6477	1.3584	up	0.0071577	0.022217	K14689 SLC30A2, ZNT2; solute carrier family 30 (zinc transporter), member 2	GO:0006812(cation transport),GO:0055085(transmembrane transport)	GO:0016021(integral component of membrane)	GO:0008324(cation transmembrane transporter activity)
99	RHSIM_Rhsim13G0091200	5.18893	17.9583	1.784	up	0.010311	0.030664	K14638 SLC15A3_4, PHT; solute carrier family 15 (peptide/histidine transporter), member 3/4	GO:0055085(transmembrane transport)	GO:0016020(membrane)	GO:0022857(transmembrane transporter activity)
100	RHSIM_Rhsim08G0160000	2.11308	58.8824	4.6131	up	1.2487e-12	1.4615e-11	K14638 SLC15A3_4, PHT; solute carrier family 15 (peptide/histidine transporter), member 3/4	GO:0055085(transmembrane transport)	GO:0016020(membrane)	GO:0022857(transmembrane transporter activity)
101	RHSIM_Rhsim07G0238600	0	23.3708	7.0523	up	7.7949e-08	5.7771e-07	K14638 SLC15A3_4, PHT; solute carrier family 15 (peptide/histidine transporter), member 3/4	GO:0055085(transmembrane transport)	GO:0016020(membrane)	GO:0022857(transmembrane transporter activity)
102	RHSIM_Rhsim07G0042200	17.8905	62.3652	1.7928	up	4.0422e-06	2.3809e-05	K14638 SLC15A3_4, PHT; solute carrier family 15 (peptide/histidine transporter), member 3/4	GO:0055085(transmembrane transport)	GO:0016020(membrane)	GO:0022857(transmembrane transporter activity)
103	RHSIM_Rhsim11G0161000	2.8159	11.977	2.0973	up	0.013629	0.038866	K14505 CYCD3; cyclin D3, plant	-	-	-
104	RHSIM_Rhsim03G0040500	27.5673	76.148	1.4618	up	2.5335e-06	1.5355e-05	K14492 ARR-A; two-component response regulator ARR-A family	GO:0009736(cytokinin-activated signaling pathway),GO:0000160(phosphorelay signal transduction system)	-	-
105	RHSIM_Rhsim12G0107500	51.9205	106.315	1.0437	up	2.5205e-05	0.00013109	K14491 ARR-B; two-component response regulator ARR-B family	GO:0000160(phosphorelay signal transduction system),GO:0009736(cytokinin-activated signaling pathway)	-	GO:0003677(DNA binding)
106	RHSIM_Rhsim13G0033000	587.953	1241.52	1.0746	up	3.2186e-07	2.2087e-06	K14487 GH3; auxin responsive GH3 gene family	-	-	-
107	RHSIM_Rhsim03G0250500	60.1604	125.587	1.049	up	1.3802e-05	7.4761e-05	K14484 IAA; auxin-responsive protein IAA	GO:0006355(regulation of transcription, DNA-templated)	GO:0005634(nucleus)	GO:0005515(protein binding)
108	RHSIM_Rhsim12G0196000	39.8494	81.843	1.0278	up	0.00033399	0.0014229	K14484 IAA; auxin-responsive protein IAA	GO:0006355(regulation of transcription, DNA-templated)	GO:0005634(nucleus)	GO:0005515(protein binding)
109	RHSIM_Rhsim07G0228100	86.5025	278.334	1.6916	up	1.6017e-22	3.5577e-21	K14432 ABF; ABA responsive element binding factor	GO:0006355(regulation of transcription, DNA-templated),GO:0045893(positive regulation of transcription, DNA-templated)	-	GO:0003700(DNA-binding transcription factor activity)
110	RHSIM_Rhsim03G0156200	20.2388	40.1149	1.0194	up	0.011556	0.033775	K14396 PABPN1, PABP2; polyadenylate-binding protein 2	-	-	GO:0003723(RNA binding),GO:0003676(nucleic acid binding)
111	RHSIM_Rhsim01G0128100	14.1915	36.3359	1.3719	up	0.0018863	0.0068255	K14291 PHAX; phosphorylated adapter RNA export protein	-	-	-
112	RHSIM_Rhsim03G0022400	124.295	255.84	1.0449	up	1.6669e-10	1.6301e-09	K14169 CTU2, NCS2; cytoplasmic tRNA 2-thiolation protein 2	GO:0002098(tRNA wobble uridine modification),GO:0034227(tRNA thio-modification)	-	GO:0000049(tRNA binding)
113	RHSIM_Rhsim10G0013000	36.1924	151.669	2.0873	up	4.2142e-16	6.3892e-15	K13993 HSP20; HSP20 family protein	-	-	-
114	RHSIM_Rhsim01G0233900	529.306	1961.35	1.8963	up	3.4975e-141	1.2477e-138	K13993 HSP20; HSP20 family protein	-	-	-
115	RHSIM_Rhsim03G0167300	2738.56	5976.59	1.1261	up	4.6741e-129	1.4681e-126	K13993 HSP20; HSP20 family protein	-	-	-
116	RHSIM_Rhsim09G0170000	12.0148	667.1	5.8228	up	7.0701e-112	1.7314e-109	K13993 HSP20; HSP20 family protein	-	-	-
117	RHSIM_Rhsim05G0073400	886.691	7785.81	3.1282	up	0	0	K13993 HSP20; HSP20 family protein	-	-	-
118	RHSIM_Rhsim07G0020900	482.03	979.122	1.0332	up	1.6601e-25	4.2566e-24	K13993 HSP20; HSP20 family protein	-	-	-
119	RHSIM_Rhsim12G0087000	1406.32	4437.37	1.6529	up	7.3251e-199	5.4276e-196	K13993 HSP20; HSP20 family protein	-	-	-
120	RHSIM_Rhsim01G0233700	1113.34	5776.82	2.3769	up	0	0	K13993 HSP20; HSP20 family protein	-	-	-
121	RHSIM_Rhsim13G0083600	93.7431	1407.25	3.9638	up	6.2734e-225	6.2511e-222	K13993 HSP20; HSP20 family protein	-	-	-
122	RHSIM_Rhsim01G0227000	209.7	653.917	1.6327	up	8.7661e-43	4.4208e-41	K13993 HSP20; HSP20 family protein	-	-	-
123	RHSIM_Rhsim11G0117500	12.619	822.074	6.0843	up	4.8816e-129	1.5168e-126	K13993 HSP20; HSP20 family protein	-	-	-
124	RHSIM_Rhsim03G0162700	19.3606	57.9577	1.6179	up	1.9295e-05	0.00010208	K13989 DERL2_3; Derlin-2/3	-	-	-
125	RHSIM_Rhsim09G0173500	979.886	2379.38	1.2826	up	1.5826e-97	2.8763e-95	K13946 AUX1, LAX; auxin influx carrier (AUX1 LAX family)	-	-	-
126	RHSIM_RhsimUnG0184400	1502.4	3090.94	1.039	up	4.6394e-85	6.6369e-83	K13811 PAPSS; 3'-phosphoadenosine 5'-phosphosulfate synthase [EC:2.7.7.4 2.7.1.25]	GO:0000103(sulfate assimilation)	-	GO:0004781(sulfate adenylyltransferase (ATP) activity)
127	RHSIM_RhsimUnG0023500	1182.36	2717.45	1.1989	up	2.4688e-92	4.1478e-90	K13811 PAPSS; 3'-phosphoadenosine 5'-phosphosulfate synthase [EC:2.7.7.4 2.7.1.25]	GO:0000103(sulfate assimilation)	-	GO:0004781(sulfate adenylyltransferase (ATP) activity)
128	RHSIM_Rhsim02G0086400	21.2479	45.3414	1.0904	up	0.0049318	0.016029	K13691 SGT1; pathogen-inducible salicylic acid glucosyltransferase [EC:2.4.1.-]	-	-	-
129	RHSIM_RhsimUnG0142800	414.813	878.627	1.0855	up	8.1654e-31	2.6246e-29	K13506 GPAT3_4, AGPAT9, AGPAT6; glycerol-3-phosphate O-acyltransferase 3/4 [EC:2.3.1.15]	-	-	-
130	RHSIM_Rhsim03G0088200	3097.93	6899.1	1.1534	up	2.7223e-151	1.0776e-148	K13496 UGT73C; UDP-glucosyltransferase 73C [EC:2.4.1.-]	-	-	GO:0008194(UDP-glycosyltransferase activity)
131	RHSIM_RhsimUnG0032000	3.84779	60.8775	3.9309	up	7.942e-14	1.0209e-12	K13459 RPS2; disease resistance protein RPS2	GO:0006952(defense response)	-	GO:0005515(protein binding),GO:0043531(ADP binding)
132	RHSIM_Rhsim04G0237500	116.696	284.387	1.307	up	7.1073e-15	9.8551e-14	K13459 RPS2; disease resistance protein RPS2	GO:0006952(defense response)	-	GO:0005515(protein binding),GO:0043531(ADP binding)
133	RHSIM_Rhsim13G0170800	129.698	290.688	1.1778	up	3.3524e-14	4.4093e-13	K13459 RPS2; disease resistance protein RPS2	GO:0006952(defense response)	-	GO:0005515(protein binding),GO:0043531(ADP binding)
134	RHSIM_Rhsim13G0171500	74.2616	195.3	1.3819	up	1.3197e-12	1.542e-11	K13459 RPS2; disease resistance protein RPS2	GO:0006952(defense response)	-	GO:0005515(protein binding),GO:0043531(ADP binding)
135	RHSIM_RhsimUnG0074400	24.2829	62.6512	1.3821	up	7.5886e-05	0.0003633	K13459 RPS2; disease resistance protein RPS2	GO:0006952(defense response)	-	GO:0005515(protein binding),GO:0043531(ADP binding)
136	RHSIM_Rhsim11G0119600	2.92122	18.23	2.6887	up	0.00039407	0.0016564	K13459 RPS2; disease resistance protein RPS2	GO:0006952(defense response)	-	GO:0043531(ADP binding),GO:0005515(protein binding)
137	RHSIM_RhsimUnG0083100	149.814	395.569	1.4079	up	1.9865e-24	4.8385e-23	K13459 RPS2; disease resistance protein RPS2	GO:0006952(defense response)	-	GO:0005515(protein binding),GO:0043531(ADP binding)
138	RHSIM_Rhsim12G0032900	429.927	1372.6	1.6682	up	2.5547e-89	3.9904e-87	K13459 RPS2; disease resistance protein RPS2	GO:0006952(defense response)	-	GO:0005515(protein binding),GO:0043531(ADP binding)
139	RHSIM_Rhsim04G0236600	307.228	678.313	1.1412	up	1.3306e-29	4.0732e-28	K13459 RPS2; disease resistance protein RPS2	GO:0006952(defense response)	-	GO:0005515(protein binding),GO:0043531(ADP binding)
140	RHSIM_RhsimUnG0074100	1.28513	28.7273	4.524	up	2.3556e-07	1.6446e-06	K13459 RPS2; disease resistance protein RPS2	GO:0006952(defense response)	-	GO:0043531(ADP binding),GO:0005515(protein binding)
141	RHSIM_Rhsim04G0237800	102.99	306.638	1.5762	up	1.9813e-23	4.5841e-22	K13459 RPS2; disease resistance protein RPS2	GO:0006952(defense response)	-	GO:0043531(ADP binding),GO:0005515(protein binding)
142	RHSIM_RhsimUnG0074800	97.8546	231.744	1.2655	up	3.0686e-12	3.4788e-11	K13459 RPS2; disease resistance protein RPS2	-	-	-
143	RHSIM_Rhsim10G0179900	0	625.817	11.795	up	2.1573e-23	4.9753e-22	K13457 RPM1, RPS3; disease resistance protein RPM1	GO:0006952(defense response)	-	GO:0043531(ADP binding)
144	RHSIM_RhsimUnG0136900	0	14.6675	6.3762	up	4.3955e-06	2.5717e-05	K13457 RPM1, RPS3; disease resistance protein RPM1	GO:0006952(defense response)	-	-
145	RHSIM_Rhsim02G0077400	4.5013	16.6916	1.9233	up	0.0063696	0.020085	K13457 RPM1, RPS3; disease resistance protein RPM1	GO:0006952(defense response)	-	-
146	RHSIM_Rhsim02G0080300	52.8733	107.066	1.0023	up	6.7992e-05	0.00032828	K13457 RPM1, RPS3; disease resistance protein RPM1	GO:0006952(defense response)	-	-
147	RHSIM_Rhsim02G0078300	446.663	981.673	1.1372	up	9.701e-32	3.2559e-30	K13457 RPM1, RPS3; disease resistance protein RPM1	GO:0006952(defense response)	-	-
148	RHSIM_Rhsim11G0148100	23.4465	161.172	2.8046	up	8.9858e-23	2.0191e-21	K13449 PR1; pathogenesis-related protein 1	-	GO:0005576(extracellular region)	-
149	RHSIM_Rhsim12G0022300	0	7.08176	5.3337	up	0.0013723	0.0051242	K13448 CML; calcium-binding protein CML	-	-	-
150	RHSIM_Rhsim08G0111000	13.1255	29.374	1.2048	up	0.017036	0.047046	K13448 CML; calcium-binding protein CML	-	-	GO:0005509(calcium ion binding)
151	RHSIM_RhsimUnG0128300	0	8.70459	5.6241	up	0.00020066	0.00089009	K13448 CML; calcium-binding protein CML	-	-	GO:0005509(calcium ion binding)
152	RHSIM_Rhsim05G0038100	0	7.09531	5.3367	up	0.00086061	0.0033767	K13414 MEKK1; mitogen-activated protein kinase kinase kinase 1 [EC:2.7.11.25]	-	-	-
153	RHSIM_Rhsim10G0111600	16.8044	54.0859	1.7038	up	2.4284e-05	0.0001265	K13412 CPK; calcium-dependent protein kinase [EC:2.7.11.1]	GO:0006468(protein phosphorylation)	-	GO:0005524(ATP binding),GO:0004672(protein kinase activity)
154	RHSIM_Rhsim13G0109500	10.5675	27.311	1.3581	up	0.0075538	0.023303	K13356 FAR; alcohol-forming fatty acyl-CoA reductase [EC:1.2.1.84]	-	-	GO:0080019(fatty-acyl-CoA reductase (alcohol-forming) activity)
155	RHSIM_RhsimUnG0064800	71.2353	326.805	2.1887	up	2.408e-36	9.5847e-35	K13336 PEX3; peroxin-3	GO:0007031(peroxisome organization)	GO:0005779(integral component of peroxisomal membrane)	-
156	RHSIM_Rhsim12G0026600	102.62	322.541	1.637	up	2.7956e-22	6.1199e-21	K13272 AOMT, CROMT2; flavonoid O-methyltransferase [EC:2.1.1.267]	-	-	GO:0008171(O-methyltransferase activity)
157	RHSIM_Rhsim05G0033900	83.7097	204.366	1.2864	up	1.8134e-10	1.7692e-09	K13248 PHOSPHO2; pyridoxal phosphate phosphatase PHOSPHO2 [EC:3.1.3.74]	-	-	GO:0016791(phosphatase activity)
158	RHSIM_Rhsim13G0218500	20.7006	48.9666	1.2457	up	0.0012197	0.0046133	K13140 INTS3; integrator complex subunit 3	-	-	-
159	RHSIM_Rhsim01G0194600	27.8775	61.3706	1.1439	up	0.00049434	0.0020352	K13100 CWC22; pre-mRNA-splicing factor CWC22	-	-	-
160	RHSIM_Rhsim02G0185300	13.2299	37.4433	1.5469	up	0.0011764	0.0044617	K13091 RBM23_39; RNA-binding protein 23/39	-	-	GO:0003723(RNA binding),GO:0003676(nucleic acid binding)
161	RHSIM_Rhsim03G0117900	56.2841	123.513	1.115	up	3.5295e-06	2.0986e-05	K13091 RBM23_39; RNA-binding protein 23/39	-	-	GO:0003723(RNA binding),GO:0003676(nucleic acid binding)
162	RHSIM_Rhsim13G0208000	7.42252	21.6359	1.5691	up	0.0081842	0.025032	K13083 CYP75A; flavonoid 3',5'-hydroxylase [EC:1.14.14.81]	-	-	GO:0004497(monooxygenase activity),GO:0005506(iron ion binding),GO:0016705(oxidoreductase activity, acting on paired donors, with incorporation or reduction of molecular oxygen),GO:0020037(heme binding)
163	RHSIM_Rhsim03G0039000	83.5524	222.48	1.4015	up	9.8087e-15	1.3433e-13	K13083 CYP75A; flavonoid 3',5'-hydroxylase [EC:1.14.14.81]	-	-	GO:0004497(monooxygenase activity),GO:0005506(iron ion binding),GO:0016705(oxidoreductase activity, acting on paired donors, with incorporation or reduction of molecular oxygen),GO:0020037(heme binding)
164	RHSIM_Rhsim06G0030400	32.1845	120.059	1.9467	up	3.1456e-12	3.5646e-11	K13082 DFR; bifunctional dihydroflavonol 4-reductase/flavanone 4-reductase [EC:1.1.1.219 1.1.1.234]	-	-	-
165	RHSIM_Rhsim06G0030500	22.6593	46.9241	1.0645	up	0.0096039	0.028834	K13082 DFR; bifunctional dihydroflavonol 4-reductase/flavanone 4-reductase [EC:1.1.1.219 1.1.1.234]	-	-	-
166	RHSIM_Rhsim02G0254400	896.428	3639.14	2.0234	up	7.9764e-295	1.3558e-291	K13066 E2.1.1.68, COMT; caffeic acid 3-O-methyltransferase [EC:2.1.1.68]	-	-	GO:0008168(methyltransferase activity),GO:0046983(protein dimerization activity),GO:0008171(O-methyltransferase activity)
167	RHSIM_Rhsim12G0036200	53.1847	110.273	1.0581	up	9.7064e-06	5.3991e-05	K13065 E2.3.1.133, HCT; shikimate O-hydroxycinnamoyltransferase [EC:2.3.1.133]	-	-	-
168	RHSIM_Rhsim12G0106800	18.6718	52.6607	1.4977	up	0.00012631	0.00058074	K13065 E2.3.1.133, HCT; shikimate O-hydroxycinnamoyltransferase [EC:2.3.1.133]	-	-	-
169	RHSIM_Rhsim01G0027800	365.366	844.987	1.2034	up	5.4338e-38	2.3262e-36	K13065 E2.3.1.133, HCT; shikimate O-hydroxycinnamoyltransferase [EC:2.3.1.133]	-	-	-
170	RHSIM_Rhsim09G0150500	288.397	655.941	1.1921	up	1.9651e-28	5.7072e-27	K12930 BZ1; anthocyanidin 3-O-glucosyltransferase [EC:2.4.1.115]	-	-	GO:0008194(UDP-glycosyltransferase activity)
171	RHSIM_Rhsim10G0205400	138.364	289.158	1.0779	up	3.4574e-10	3.2725e-09	K12897 TRA2; transformer-2 protein	-	-	GO:0003723(RNA binding),GO:0003676(nucleic acid binding)
172	RHSIM_Rhsim11G0018300	1.22822	50.6073	5.0749	up	9.578e-11	9.521e-10	K12855 PRPF6, PRP6; pre-mRNA-processing factor 6	GO:0000398(mRNA splicing, via spliceosome),GO:0006396(RNA processing)	-	GO:0005515(protein binding),GO:0010011(auxin binding)
173	RHSIM_Rhsim07G0122000	16.4592	38.8509	1.2405	up	0.0029362	0.010122	K12829 SF3B2, SAP145, CUS1; splicing factor 3B subunit 2	-	GO:0005634(nucleus)	-
174	RHSIM_Rhsim08G0091600	46.1834	163.143	1.8313	up	1.8961e-15	2.7464e-14	K12829 SF3B2, SAP145, CUS1; splicing factor 3B subunit 2	-	GO:0005634(nucleus)	-
175	RHSIM_RhsimUnG0148700	12.3941	42.9813	1.7898	up	4.0102e-05	0.00020178	K12813 DHX16; pre-mRNA-splicing factor ATP-dependent RNA helicase DHX16 [EC:3.6.4.13]	-	-	GO:0004386(helicase activity),GO:0005515(protein binding)
176	RHSIM_Rhsim04G0057700	0.899157	23.0497	5.152	up	7.8081e-06	4.4163e-05	K12742 ispS; isoprene synthase [EC:4.2.3.27]	-	-	GO:0010333(terpene synthase activity),GO:0016829(lyase activity),GO:0000287(magnesium ion binding)
177	RHSIM_Rhsim07G0025800	41.2086	93.1283	1.1523	up	4.0904e-05	0.00020553	K12734 PPIL3; peptidyl-prolyl cis-trans isomerase-like 3 [EC:5.2.1.8]	GO:0000413(protein peptidyl-prolyl isomerization),GO:0006457(protein folding)	-	GO:0003755(peptidyl-prolyl cis-trans isomerase activity)
178	RHSIM_Rhsim02G0086200	177.126	392.127	1.1614	up	6.5823e-15	9.1535e-14	K12625 LSM6; U6 snRNA-associated Sm-like protein LSm6	GO:0000398(mRNA splicing, via spliceosome)	-	-
179	RHSIM_Rhsim04G0126200	19.4715	47.3673	1.2794	up	0.0007962	0.0031522	K12604 CNOT1, NOT1; CCR4-NOT transcription complex subunit 1	-	-	-
180	RHSIM_Rhsim03G0166300	175.218	366.007	1.0632	up	3.0131e-15	4.2892e-14	K12604 CNOT1, NOT1; CCR4-NOT transcription complex subunit 1	GO:0017148(negative regulation of translation)	GO:0030015(CCR4-NOT core complex)	-
181	RHSIM_Rhsim03G0149500	7.77438	39.4761	2.4083	up	2.9149e-06	1.7515e-05	K12581 CNOT7_8, CAF1, POP2; CCR4-NOT transcription complex subunit 7/8	-	GO:0030014(CCR4-NOT complex)	GO:0004535(poly(A)-specific ribonuclease activity),GO:0003676(nucleic acid binding)
182	RHSIM_Rhsim06G0134700	72.6313	248.564	1.7591	up	1.9808e-20	3.8912e-19	K12486 SMAP; stromal membrane-associated protein	-	-	GO:0005096(GTPase activator activity)
183	RHSIM_Rhsim06G0151000	31.4446	94.1999	1.5947	up	1.3654e-08	1.1015e-07	K12486 SMAP; stromal membrane-associated protein	-	-	GO:0005096(GTPase activator activity)
184	RHSIM_Rhsim09G0141300	28.0443	69.6285	1.2959	up	4.4385e-05	0.00022176	K12198 CHMP5, VPS60; charged multivesicular body protein 5	GO:0007034(vacuolar transport)	-	-
185	RHSIM_Rhsim13G0059100	60.0014	124.857	1.0229	up	0.00053359	0.0021821	K12153 CYP79A2; phenylalanine N-monooxygenase [EC:1.14.14.40]	-	-	GO:0004497(monooxygenase activity),GO:0005506(iron ion binding),GO:0016705(oxidoreductase activity, acting on paired donors, with incorporation or reduction of molecular oxygen),GO:0020037(heme binding)
186	RHSIM_Rhsim01G0043600	0	4.83317	4.7776	up	0.0059405	0.018876	K12153 CYP79A2; phenylalanine N-monooxygenase [EC:1.14.14.40]	-	-	GO:0004497(monooxygenase activity),GO:0005506(iron ion binding),GO:0016705(oxidoreductase activity, acting on paired donors, with incorporation or reduction of molecular oxygen),GO:0020037(heme binding)
187	RHSIM_Rhsim09G0029300	5.42787	18.6785	1.7597	up	0.0063422	0.020014	K11968 ARIH1; ariadne-1 [EC:2.3.2.31]	GO:0016567(protein ubiquitination)	-	GO:0004842(ubiquitin-protein transferase activity)
188	RHSIM_Rhsim13G0017100	49.9978	144.618	1.5047	up	4.7173e-09	3.994e-08	K11816 YUCCA; indole-3-pyruvate monooxygenase [EC:1.14.13.168]	-	-	GO:0004499(N,N-dimethylaniline monooxygenase activity),GO:0050660(flavin adenine dinucleotide binding),GO:0050661(NADP binding)
189	RHSIM_Rhsim13G0041500	30.2943	62.8163	1.0764	up	0.0021102	0.0075517	K11816 YUCCA; indole-3-pyruvate monooxygenase [EC:1.14.13.168]	-	-	GO:0004499(N,N-dimethylaniline monooxygenase activity),GO:0050660(flavin adenine dinucleotide binding),GO:0050661(NADP binding)
190	RHSIM_Rhsim02G0175600	36.789	374.554	3.3698	up	2.3027e-65	2.2556e-63	K11793 CRBN; cereblon	-	-	-
191	RHSIM_Rhsim05G0037300	20.4208	100.093	2.3183	up	1.5916e-13	2.0075e-12	K11593 ELF2C, AGO; eukaryotic translation initiation factor 2C	-	-	GO:0005515(protein binding)
192	RHSIM_Rhsim13G0031500	42.1216	101.835	1.3162	up	1.1224e-05	6.1848e-05	K11275 H1_5; histone H1/5	GO:0006334(nucleosome assembly)	GO:0000786(nucleosome)	GO:0003677(DNA binding),GO:0030527(structural constituent of chromatin)
193	RHSIM_Rhsim01G0189900	483.744	1215.07	1.334	up	2.8217e-54	2.0487e-52	K11253 H3; histone H3	-	GO:0000786(nucleosome)	GO:0003677(DNA binding),GO:0030527(structural constituent of chromatin),GO:0046982(protein heterodimerization activity)
194	RHSIM_Rhsim01G0088100	677.291	1703.64	1.3266	up	6.9071e-79	9.1557e-77	K11251 H2A; histone H2A	-	GO:0000786(nucleosome)	GO:0046982(protein heterodimerization activity),GO:0003677(DNA binding),GO:0030527(structural constituent of chromatin)
195	RHSIM_Rhsim01G0271200	9.59921	36.6574	1.9587	up	7.3934e-05	0.00035525	K11251 H2A; histone H2A	-	GO:0000786(nucleosome)	GO:0003677(DNA binding),GO:0030527(structural constituent of chromatin),GO:0046982(protein heterodimerization activity)
196	RHSIM_Rhsim02G0130700	35.6632	111.333	1.6315	up	4.8868e-10	4.573e-09	K11126 TERT, EST2; telomerase reverse transcriptase [EC:2.7.7.49]	-	-	GO:0005515(protein binding)
197	RHSIM_Rhsim11G0079500	0	33.7884	7.5834	up	2.4202e-09	2.1072e-08	K10999 CESA; cellulose synthase A [EC:2.4.1.12]	GO:0030244(cellulose biosynthetic process)	GO:0016020(membrane)	GO:0005515(protein binding),GO:0016760(cellulose synthase (UDP-forming) activity)
198	RHSIM_Rhsim01G0027200	45.6778	94.2786	1.0482	up	0.00010539	0.00049142	K10999 CESA; cellulose synthase A [EC:2.4.1.12]	GO:0030244(cellulose biosynthetic process)	GO:0016020(membrane)	GO:0016760(cellulose synthase (UDP-forming) activity)
199	RHSIM_Rhsim13G0167100	21.3267	71.2749	1.7694	up	1.7884e-07	1.2664e-06	K10960 chlP, bchP; geranylgeranyl diphosphate/geranylgeranyl-bacteriochlorophyllide a reductase [EC:1.3.1.83 1.3.1.111]	GO:0015979(photosynthesis),GO:0015995(chlorophyll biosynthetic process)	-	GO:0016628(oxidoreductase activity, acting on the CH-CH group of donors, NAD or NADP as acceptor),GO:0045550(geranylgeranyl reductase activity),GO:0071949(FAD binding)
200	RHSIM_Rhsim11G0056200	11.6782	30.7439	1.428	up	0.0028202	0.0097588	K10896 FANCM; fanconi anemia group M protein	GO:0006281(DNA repair)	-	GO:0003677(DNA binding),GO:0005524(ATP binding),GO:0016787(hydrolase activity),GO:0043138(3'-5' DNA helicase activity)
201	RHSIM_Rhsim11G0056100	114.565	433.375	1.9332	up	2.4636e-41	1.1865e-39	K10896 FANCM; fanconi anemia group M protein	GO:0006281(DNA repair)	-	GO:0043138(3'-5' DNA helicase activity)
202	RHSIM_Rhsim04G0037100	278.118	637.232	1.206	up	3.4034e-28	9.7955e-27	K10875 RAD54L, RAD54; DNA repair and recombination protein RAD54 and RAD54-like protein [EC:3.6.4.-]	GO:0080188(gene silencing by RNA-directed DNA methylation)	-	GO:0005524(ATP binding),GO:0140658(ATPase-dependent chromatin remodeler activity)
203	RHSIM_Rhsim12G0174800	50.2125	111.179	1.1835	up	2.2633e-05	0.00011844	K10808 RRM2; ribonucleoside-diphosphate reductase subunit M2 [EC:1.17.4.1]	GO:0009263(deoxyribonucleotide biosynthetic process)	-	GO:0016491(oxidoreductase activity)
204	RHSIM_Rhsim13G0009500	226.25	451.111	1.0061	up	3.3702e-15	4.774e-14	K10798 PARP2_3_4; poly [ADP-ribose] polymerase 2/3/4 [EC:2.4.2.30]	-	-	GO:0003950(NAD+ ADP-ribosyltransferase activity)
205	RHSIM_Rhsim10G0074400	0	14.0112	6.3156	up	6.5182e-06	3.7261e-05	K10753 ASF1; histone chaperone ASF1	GO:0055085(transmembrane transport),GO:0006325(chromatin organization)	GO:0016020(membrane),GO:0005634(nucleus)	GO:0015297(antiporter activity),GO:0042910(xenobiotic transmembrane transporter activity)
206	RHSIM_Rhsim07G0137300	24.2315	141.448	2.514	up	6.8799e-21	1.3971e-19	K10739 RFA2, RPA2; replication factor A2	GO:0006260(DNA replication),GO:0006281(DNA repair),GO:0006310(DNA recombination)	GO:0005634(nucleus)	GO:0003677(DNA binding),GO:0003676(nucleic acid binding)
207	RHSIM_Rhsim06G0076300	7.20429	38.3215	2.386	up	2.6858e-06	1.623e-05	K10664 ATL6S; E3 ubiquitin-protein ligase ATL6/9/15/31/42/55 [EC:2.3.2.27]	-	-	-
208	RHSIM_Rhsim07G0236200	0.491289	12.2138	4.361	up	0.00087302	0.0034202	K10579 UBE2M, UBC12; ubiquitin-conjugating enzyme E2 M	-	-	-
209	RHSIM_Rhsim06G0020400	39.8467	82.5405	1.032	up	0.00037088	0.0015646	K10523 SPOP; speckle-type POZ protein	-	-	-
210	RHSIM_Rhsim02G0019400	0.294953	12.8302	5.2231	up	0.00018989	0.00084826	K10406 KIFC2_3; kinesin family member C2/C3	-	-	-
211	RHSIM_RhsimUnG0065200	78.8542	170.855	1.1111	up	1.971e-08	1.5673e-07	K10401 KIF18_19; kinesin family member 18/19	GO:0007018(microtubule-based movement)	-	GO:0003777(microtubule motor activity),GO:0005524(ATP binding),GO:0008017(microtubule binding)
212	RHSIM_Rhsim03G0073800	133.202	754.32	2.4941	up	6.1468e-85	8.75e-83	K10398 KIF11, EG5; kinesin family member 11	GO:0007018(microtubule-based movement)	-	GO:0003777(microtubule motor activity),GO:0005524(ATP binding),GO:0008017(microtubule binding)
213	RHSIM_Rhsim06G0098200	158.801	511.13	1.6966	up	2.7942e-34	1.0405e-32	K09955 K09955; uncharacterized protein	-	-	-
214	RHSIM_Rhsim13G0087300	60.7037	159.991	1.3901	up	4.1384e-11	4.2543e-10	K09873 TIP; aquaporin TIP	GO:0055085(transmembrane transport)	GO:0016020(membrane)	GO:0015267(channel activity)
215	RHSIM_Rhsim07G0110000	169.237	573.692	1.7755	up	8.4138e-38	3.5598e-36	K09873 TIP; aquaporin TIP	GO:0055085(transmembrane transport)	GO:0016020(membrane)	GO:0015267(channel activity)
216	RHSIM_Rhsim01G0210800	2151.08	6534.13	1.5987	up	1.8488e-235	1.9786e-232	K09873 TIP; aquaporin TIP	GO:0055085(transmembrane transport)	GO:0016020(membrane)	GO:0015267(channel activity)
217	RHSIM_Rhsim03G0112700	49.3634	101.931	1.0457	up	4.8178e-05	0.00023896	K09872 PIP; aquaporin PIP	GO:0055085(transmembrane transport)	GO:0016020(membrane)	GO:0015267(channel activity)
218	RHSIM_Rhsim04G0147400	3626.42	7261.92	1.0028	up	1.1438e-85	1.6694e-83	K09872 PIP; aquaporin PIP	GO:0055085(transmembrane transport)	GO:0016020(membrane)	GO:0015267(channel activity)
219	RHSIM_RhsimUnG0095600	8.34149	35.5408	2.0647	up	3.6122e-05	0.00018319	K09840 NCED; 9-cis-epoxycarotenoid dioxygenase [EC:1.13.11.51]	-	-	GO:0016702(oxidoreductase activity, acting on single donors with incorporation of molecular oxygen, incorporation of two atoms of oxygen)
220	RHSIM_Rhsim06G0184500	1415.4	3315.47	1.2305	up	4.9431e-60	4.2012e-58	K09840 NCED; 9-cis-epoxycarotenoid dioxygenase [EC:1.13.11.51]	-	-	GO:0016702(oxidoreductase activity, acting on single donors with incorporation of molecular oxygen, incorporation of two atoms of oxygen)
221	RHSIM_Rhsim02G0083900	49.7666	392.35	3.0129	up	3.8474e-60	3.2796e-58	K09833 HPT, HGGT, ubiA; homogentisate phytyltransferase / homogentisate geranylgeranyltransferase [EC:2.5.1.115 2.5.1.116]	-	GO:0016021(integral component of membrane)	GO:0016765(transferase activity, transferring alkyl or aryl (other than methyl) groups)
222	RHSIM_Rhsim13G0194400	0.899157	7.15263	3.35	up	0.017983	0.049345	K09832 CYP710A; sterol 22-desaturase [EC:1.14.19.41]	-	-	GO:0005506(iron ion binding),GO:0016705(oxidoreductase activity, acting on paired donors, with incorporation or reduction of molecular oxygen),GO:0004497(monooxygenase activity),GO:0020037(heme binding)
223	RHSIM_Rhsim10G0146000	1.78401	10.6329	2.6929	up	0.0083394	0.025442	K09580 PDIA1, P4HB; protein disulfide-isomerase A1 [EC:5.3.4.1]	-	-	-
224	RHSIM_Rhsim06G0083400	4.37409	23.4019	2.3176	up	0.00068918	0.0027599	K09527 DNAJC7; DnaJ homolog subfamily C member 7	-	-	GO:0005515(protein binding),GO:0042802(identical protein binding)
225	RHSIM_Rhsim06G0057200	1064.08	2387.04	1.1621	up	5.5405e-79	7.3781e-77	K09494 CCT2; T-complex protein 1 subunit beta	GO:0006457(protein folding)	GO:0005829(cytosol),GO:0005832(chaperonin-containing T-complex)	GO:0005524(ATP binding),GO:0016887(ATP hydrolysis activity),GO:0051082(unfolded protein binding)
226	RHSIM_Rhsim08G0221100	606.096	1293.31	1.0976	up	4.3215e-47	2.5695e-45	K09489 HSPA4; heat shock 70kDa protein 4	-	-	GO:0005524(ATP binding)
227	RHSIM_RhsimUnG0192300	11.1915	88.689	2.9178	up	3.762e-15	5.3081e-14	K09422 MYBP; transcription factor MYB, plant	-	-	-
228	RHSIM_Rhsim05G0010700	6.58697	49.6229	2.9758	up	1.5989e-09	1.419e-08	K09422 MYBP; transcription factor MYB, plant	-	-	-
229	RHSIM_Rhsim08G0238400	16.662	60.6776	1.8247	up	4.7108e-06	2.7445e-05	K09422 MYBP; transcription factor MYB, plant	-	-	-
230	RHSIM_Rhsim03G0180500	652.71	2605.7	1.9881	up	9.4956e-122	2.7168e-119	K09422 MYBP; transcription factor MYB, plant	-	-	-
231	RHSIM_Rhsim11G0043100	26.0298	74.0389	1.4981	up	2.2597e-06	1.382e-05	K09419 HSFF; heat shock transcription factor, other eukaryote	GO:0006355(regulation of transcription, DNA-templated)	-	GO:0003700(DNA-binding transcription factor activity),GO:0043565(sequence-specific DNA binding)
232	RHSIM_Rhsim08G0112600	10.5742	31.9729	1.5826	up	0.0058056	0.018478	K09338 HD-ZIP; homeobox-leucine zipper protein	GO:0006355(regulation of transcription, DNA-templated)	-	GO:0003677(DNA binding),GO:0003700(DNA-binding transcription factor activity),GO:0000981(DNA-binding transcription factor activity, RNA polymerase II-specific)
233	RHSIM_Rhsim13G0048600	0	4.81566	4.7731	up	0.0060117	0.019073	K09287 RAV; RAV-like factor	-	-	GO:0003677(DNA binding)
234	RHSIM_Rhsim05G0036900	41.2825	94.3188	1.1851	up	8.8079e-05	0.00041766	K09286 EREBP; EREBP-like factor	GO:0006355(regulation of transcription, DNA-templated)	-	GO:0003700(DNA-binding transcription factor activity),GO:0003677(DNA binding)
235	RHSIM_Rhsim11G0032400	40.727	129.229	1.6693	up	8.962e-12	9.7616e-11	K09060 GBF; plant G-box-binding factor	GO:0006355(regulation of transcription, DNA-templated)	-	GO:0003700(DNA-binding transcription factor activity),GO:0043565(sequence-specific DNA binding)
236	RHSIM_Rhsim06G0029300	5.98277	37.2546	2.6484	up	3.6049e-06	2.1399e-05	K08900 BCS1; mitochondrial chaperone BCS1	-	-	-
237	RHSIM_Rhsim10G0194600	375.894	768.042	1.0376	up	1.1389e-26	3.0558e-25	K08852 ERN1; serine/threonine-protein kinase/endoribonuclease IRE1 [EC:2.7.11.1 3.1.26.-]	GO:0006468(protein phosphorylation),GO:0006397(mRNA processing),GO:0030968(endoplasmic reticulum unfolded protein response)	-	GO:0004672(protein kinase activity),GO:0005524(ATP binding),GO:0004540(ribonuclease activity),GO:0004521(endoribonuclease activity),GO:0004674(protein serine/threonine kinase activity)
238	RHSIM_Rhsim10G0163300	964.269	2210.72	1.2021	up	8.8666e-63	7.9079e-61	K08819 CDK12_13; cyclin-dependent kinase 12/13 [EC:2.7.11.22 2.7.11.23]	GO:0006468(protein phosphorylation)	-	GO:0004672(protein kinase activity),GO:0005524(ATP binding)
239	RHSIM_Rhsim11G0034000	7.26789	48.8235	2.768	up	4.0127e-09	3.4144e-08	K08762 DBI, ACBP; diazepam-binding inhibitor (GABA receptor modulator, acyl-CoA-binding protein)	-	-	GO:0000062(fatty-acyl-CoA binding)
240	RHSIM_RhsimUnG0229100	121.485	823.865	2.7585	up	9.5332e-116	2.4818e-113	K08669 HTRA2, PRSS25; HtrA serine peptidase 2 [EC:3.4.21.108]	-	-	-
241	RHSIM_RhsimUnG0229500	199.905	1589.98	2.9878	up	2.0677e-202	1.6149e-199	K08669 HTRA2, PRSS25; HtrA serine peptidase 2 [EC:3.4.21.108]	-	-	-
242	RHSIM_Rhsim04G0221700	0.491289	9.66634	4.0248	up	0.0028676	0.0099086	K08238 XXT; xyloglucan 6-xylosyltransferase [EC:2.4.2.39]	-	GO:0016021(integral component of membrane)	GO:0016757(glycosyltransferase activity)
243	RHSIM_Rhsim03G0090400	22.4846	56.6736	1.3422	up	0.00018636	0.00083388	K08235 E2.4.1.207; xyloglucan:xyloglucosyl transferase [EC:2.4.1.207]	GO:0005975(carbohydrate metabolic process),GO:0010411(xyloglucan metabolic process),GO:0042546(cell wall biogenesis),GO:0006073(cellular glucan metabolic process)	GO:0005618(cell wall),GO:0048046(apoplast)	GO:0004553(hydrolase activity, hydrolyzing O-glycosyl compounds),GO:0016762(xyloglucan:xyloglucosyl transferase activity)
244	RHSIM_Rhsim13G0046700	5.77883	61.5189	3.3936	up	4.6631e-13	5.6665e-12	K08235 E2.4.1.207; xyloglucan:xyloglucosyl transferase [EC:2.4.1.207]	GO:0006073(cellular glucan metabolic process),GO:0010411(xyloglucan metabolic process),GO:0042546(cell wall biogenesis),GO:0005975(carbohydrate metabolic process)	GO:0005618(cell wall),GO:0048046(apoplast)	GO:0016762(xyloglucan:xyloglucosyl transferase activity),GO:0004553(hydrolase activity, hydrolyzing O-glycosyl compounds)
245	RHSIM_Rhsim04G0125800	14.9294	56.9663	1.95	up	3.4537e-07	2.3611e-06	K08059 IFI30, GILT; interferon, gamma-inducible protein 30	-	-	GO:0016671(oxidoreductase activity, acting on a sulfur group of donors, disulfide as acceptor)
246	RHSIM_Rhsim09G0164500	136.538	1070.24	2.9601	up	8.1691e-153	3.3248e-150	K07517 ECI1_2; Delta3-Delta2-enoyl-CoA isomerase [EC:5.3.3.8]	-	-	GO:0003824(catalytic activity)
247	RHSIM_RhsimUnG0135600	474.929	1152.7	1.282	up	4.2006e-50	2.7841e-48	K07513 ACAA1; acetyl-CoA acyltransferase 1 [EC:2.3.1.16]	-	-	GO:0016746(acyltransferase activity),GO:0016747(acyltransferase activity, transferring groups other than amino-acyl groups)
248	RHSIM_Rhsim10G0202300	0	7.37793	5.3834	up	0.00065596	0.0026334	K07513 ACAA1; acetyl-CoA acyltransferase 1 [EC:2.3.1.16]	-	-	GO:0016746(acyltransferase activity),GO:0016747(acyltransferase activity, transferring groups other than amino-acyl groups)
249	RHSIM_Rhsim08G0028300	10.1255	31.7482	1.6457	up	0.0009812	0.0037931	K07437 CYP26A; cytochrome P450 family 26 subfamily A	-	-	GO:0004497(monooxygenase activity),GO:0005506(iron ion binding),GO:0016705(oxidoreductase activity, acting on paired donors, with incorporation or reduction of molecular oxygen),GO:0020037(heme binding)
250	RHSIM_Rhsim09G0025700	5116.99	17656.1	1.7849	up	0	0	K07407 E3.2.1.22B, galA, rafA; alpha-galactosidase [EC:3.2.1.22]	GO:0005975(carbohydrate metabolic process)	-	GO:0005515(protein binding),GO:0004553(hydrolase activity, hydrolyzing O-glycosyl compounds)
251	RHSIM_Rhsim10G0069500	328.827	683.962	1.0643	up	1.6031e-24	3.9324e-23	K07304 msrA; peptide-methionine (S)-S-oxide reductase [EC:1.8.4.11]	-	-	GO:0008113(peptide-methionine (S)-S-oxide reductase activity)
252	RHSIM_Rhsim03G0166400	58.5212	201.43	1.7768	up	3.3224e-18	5.7627e-17	K06674 SMC2; structural maintenance of chromosome 2	GO:0051276(chromosome organization)	GO:0005694(chromosome)	GO:0005515(protein binding),GO:0005524(ATP binding),GO:0016887(ATP hydrolysis activity)
253	RHSIM_Rhsim09G0179600	1.17981	20.4139	4.0445	up	2.5446e-05	0.00013215	K06670 SCC1, MCD1, RAD21; cohesin complex subunit SCC1	GO:0007062(sister chromatid cohesion)	GO:0008278(cohesin complex)	GO:0005515(protein binding)
254	RHSIM_Rhsim01G0282800	34.3305	76.8394	1.1653	up	0.00023471	0.0010286	K06632 WEE1; wee1-like protein kinase [EC:2.7.11.1]	GO:0006468(protein phosphorylation)	-	GO:0004672(protein kinase activity),GO:0005524(ATP binding)
255	RHSIM_Rhsim10G0018300	2044.43	6082.88	1.5721	up	4.3893e-193	3.02e-190	K06617 E2.4.1.82; raffinose synthase [EC:2.4.1.82]	-	-	-
256	RHSIM_Rhsim02G0226700	4.55061	42.9713	3.2879	up	2.5611e-09	2.2251e-08	K06444 lcyE, crtL2; lycopene epsilon-cyclase [EC:5.5.1.18]	-	-	-
257	RHSIM_Rhsim02G0245000	7.94122	29.5219	1.8566	up	0.00042086	0.0017605	K06268 PPP3R, CNB; serine/threonine-protein phosphatase 2B regulatory subunit	GO:0019722(calcium-mediated signaling)	-	GO:0005509(calcium ion binding),GO:0019900(kinase binding)
258	RHSIM_RhsimUnG0007700	3.01224	17.8205	2.5441	up	0.00084974	0.0033394	K06268 PPP3R, CNB; serine/threonine-protein phosphatase 2B regulatory subunit	GO:0019722(calcium-mediated signaling)	-	GO:0005509(calcium ion binding),GO:0019900(kinase binding)
259	RHSIM_Rhsim06G0106600	31.0157	86.4208	1.4741	up	4.7635e-07	3.1982e-06	K06199 crcB, FEX; fluoride exporter	-	GO:0016021(integral component of membrane)	-
260	RHSIM_Rhsim03G0086700	5.00019	17.3606	1.8469	up	0.0067961	0.021242	K06174 ABCE1, Rli1; ATP-binding cassette, sub-family E, member 1	-	-	-
261	RHSIM_Rhsim05G0194500	6.57937	22.1811	1.7642	up	0.0047531	0.015513	K05909 E1.10.3.2; laccase [EC:1.10.3.2]	GO:0046274(lignin catabolic process)	GO:0048046(apoplast)	GO:0005507(copper ion binding),GO:0052716(hydroquinone:oxygen oxidoreductase activity),GO:0016491(oxidoreductase activity)
262	RHSIM_Rhsim05G0201600	1.62179	10.7961	2.6043	up	0.0082044	0.02508	K05909 E1.10.3.2; laccase [EC:1.10.3.2]	-	-	GO:0005507(copper ion binding),GO:0016491(oxidoreductase activity)
263	RHSIM_Rhsim05G0201500	18.6899	40.5674	1.08	up	0.011339	0.033221	K05909 E1.10.3.2; laccase [EC:1.10.3.2]	GO:0046274(lignin catabolic process)	GO:0048046(apoplast)	GO:0052716(hydroquinone:oxygen oxidoreductase activity),GO:0005507(copper ion binding),GO:0016491(oxidoreductase activity)
264	RHSIM_Rhsim01G0234800	28.9368	66.0467	1.1831	up	0.00025948	0.001127	K05909 E1.10.3.2; laccase [EC:1.10.3.2]	GO:0046274(lignin catabolic process)	GO:0048046(apoplast)	GO:0005507(copper ion binding),GO:0052716(hydroquinone:oxygen oxidoreductase activity),GO:0016491(oxidoreductase activity)
265	RHSIM_Rhsim05G0180500	96.2561	216.022	1.1664	up	1.1101e-10	1.0989e-09	K05909 E1.10.3.2; laccase [EC:1.10.3.2]	GO:0046274(lignin catabolic process)	GO:0048046(apoplast)	GO:0005507(copper ion binding),GO:0052716(hydroquinone:oxygen oxidoreductase activity),GO:0016491(oxidoreductase activity)
266	RHSIM_Rhsim11G0121700	97.2345	425.405	2.1041	up	5.6381e-42	2.7755e-40	K05894 OPR; 12-oxophytodienoic acid reductase [EC:1.3.1.42]	-	-	GO:0010181(FMN binding),GO:0016491(oxidoreductase activity)
267	RHSIM_Rhsim11G0059500	294.272	669.954	1.183	up	3.7473e-27	1.0303e-25	K05894 OPR; 12-oxophytodienoic acid reductase [EC:1.3.1.42]	-	-	GO:0010181(FMN binding),GO:0016491(oxidoreductase activity)
268	RHSIM_Rhsim03G0062100	10.779	39.2105	1.882	up	3.4589e-05	0.00017603	K05658 ABCB1, CD243; ATP-binding cassette, subfamily B (MDR/TAP), member 1 [EC:7.6.2.2]	GO:0055085(transmembrane transport)	GO:0016021(integral component of membrane)	GO:0005524(ATP binding),GO:0140359(ABC-type transporter activity)
269	RHSIM_Rhsim08G0062600	30.8602	113.698	1.863	up	7.1149e-12	7.7937e-11	K05658 ABCB1, CD243; ATP-binding cassette, subfamily B (MDR/TAP), member 1 [EC:7.6.2.2]	GO:0055085(transmembrane transport)	GO:0016021(integral component of membrane)	GO:0005524(ATP binding),GO:0140359(ABC-type transporter activity)
270	RHSIM_Rhsim13G0037100	31.3515	91.7084	1.5283	up	2.6201e-07	1.8191e-06	K05658 ABCB1, CD243; ATP-binding cassette, subfamily B (MDR/TAP), member 1 [EC:7.6.2.2]	GO:0055085(transmembrane transport)	GO:0016021(integral component of membrane)	GO:0005524(ATP binding),GO:0140359(ABC-type transporter activity)
271	RHSIM_Rhsim09G0204700	117.425	271.213	1.2028	up	6.5839e-14	8.5087e-13	K05391 CNGC; cyclic nucleotide gated channel, plant	-	-	-
272	RHSIM_Rhsim01G0215500	18.3191	43.0469	1.2162	up	0.0028972	0.01	K05391 CNGC; cyclic nucleotide gated channel, plant	-	-	-
273	RHSIM_Rhsim01G0011300	3.83349	15.7649	1.9467	up	0.011742	0.034213	K05286 PIGB; GPI mannosyltransferase 3 [EC:2.4.1.-]	GO:0006506(GPI anchor biosynthetic process)	-	GO:0016757(glycosyltransferase activity),GO:0000026(alpha-1,2-mannosyltransferase activity),GO:0004376(glycolipid mannosyltransferase activity)
274	RHSIM_Rhsim08G0146900	4.33908	16.8986	1.9093	up	0.0061777	0.019548	K05280 CYP75B1; flavonoid 3'-monooxygenase [EC:1.14.14.82]	-	-	GO:0004497(monooxygenase activity),GO:0005506(iron ion binding),GO:0016705(oxidoreductase activity, acting on paired donors, with incorporation or reduction of molecular oxygen),GO:0020037(heme binding)
275	RHSIM_Rhsim02G0102600	146.378	323.338	1.1384	up	1.5727e-14	2.1148e-13	K04728 ATM, TEL1; serine-protein kinase ATM [EC:2.7.11.1]	GO:0006974(cellular response to DNA damage stimulus)	-	GO:0004674(protein serine/threonine kinase activity)
276	RHSIM_Rhsim12G0009600	12.9481	32.2136	1.3091	up	0.0064692	0.020373	K04460 PPP5C; serine/threonine-protein phosphatase 5 [EC:3.1.3.16]	-	-	-
277	RHSIM_Rhsim01G0222800	111.358	404.414	1.8492	up	1.9342e-34	7.2305e-33	K04371 ERK, MAPK1_3; mitogen-activated protein kinase 1/3 [EC:2.7.11.24]	GO:0006468(protein phosphorylation)	-	GO:0004672(protein kinase activity),GO:0005524(ATP binding),GO:0004707(MAP kinase activity)
278	RHSIM_Rhsim08G0218000	6.02537	27.6273	2.2125	up	0.00021472	0.00094818	K04124 E1.14.11.15; gibberellin 3beta-dioxygenase [EC:1.14.11.15]	-	-	-
279	RHSIM_Rhsim10G0015200	25.4645	134.394	2.4306	up	1.4375e-14	1.9393e-13	K04043 dnaK, HSPA9; molecular chaperone DnaK	-	-	GO:0005524(ATP binding)
280	RHSIM_Rhsim10G0015900	20.8552	98.9656	2.249	up	2.3859e-13	2.9667e-12	K04043 dnaK, HSPA9; molecular chaperone DnaK	-	-	GO:0005524(ATP binding)
281	RHSIM_Rhsim02G0138200	313.337	658.769	1.0695	up	1.897e-24	4.6261e-23	K04043 dnaK, HSPA9; molecular chaperone DnaK	GO:0006850(mitochondrial pyruvate transmembrane transport)	GO:0005743(mitochondrial inner membrane)	GO:0005509(calcium ion binding),GO:0005524(ATP binding)
282	RHSIM_Rhsim06G0062700	36.9626	253.943	2.7765	up	1.4279e-36	5.771e-35	K03937 NDUFS4; NADH dehydrogenase (ubiquinone) Fe-S protein 4	GO:0022900(electron transport chain)	GO:0005747(mitochondrial respiratory chain complex I)	-
283	RHSIM_Rhsim08G0156500	1.47387	108.738	5.8969	up	4.3943e-19	7.9964e-18	K03846 ALG9; alpha-1,2-mannosyltransferase [EC:2.4.1.259 2.4.1.261]	-	-	-
284	RHSIM_Rhsim05G0202500	54.4899	196.936	1.8648	up	2.1257e-17	3.4942e-16	K03841 FBP, fbp; fructose-1,6-bisphosphatase I [EC:3.1.3.11]	GO:0005975(carbohydrate metabolic process)	-	GO:0016791(phosphatase activity),GO:0042132(fructose 1,6-bisphosphate 1-phosphatase activity)
285	RHSIM_Rhsim03G0120900	9.19983	24.9692	1.4766	up	0.0086568	0.026327	K03834 tyrP; tyrosine-specific transport protein	GO:0003333(amino acid transmembrane transport)	-	-
286	RHSIM_Rhsim03G0252200	159.179	318.495	1.0033	up	4.2252e-12	4.7269e-11	K03715 MGD; 1,2-diacylglycerol 3-beta-galactosyltransferase [EC:2.4.1.46]	GO:0009247(glycolipid biosynthetic process)	-	GO:0016758(hexosyltransferase activity)
287	RHSIM_Rhsim12G0190700	539.857	1539.84	1.5103	up	2.6266e-80	3.5971e-78	K03686 dnaJ; molecular chaperone DnaJ	GO:0006457(protein folding),GO:0009408(response to heat)	-	GO:0051082(unfolded protein binding),GO:0031072(heat shock protein binding),GO:0005524(ATP binding)
288	RHSIM_Rhsim01G0281000	4.61884	26.8038	2.3967	up	0.00037648	0.0015866	K03676 grxC, GLRX, GLRX2; glutaredoxin 3	-	-	-
289	RHSIM_Rhsim10G0004000	2.94863	21.7203	2.745	up	0.00019917	0.00088493	K03676 grxC, GLRX, GLRX2; glutaredoxin 3	-	-	-
290	RHSIM_Rhsim01G0281700	59.7818	147.011	1.2824	up	9.7715e-06	5.4333e-05	K03676 grxC, GLRX, GLRX2; glutaredoxin 3	-	-	-
291	RHSIM_Rhsim04G0171500	0	82.5728	8.8699	up	3.5468e-13	4.3503e-12	K03671 trxA; thioredoxin 1	-	-	-
292	RHSIM_Rhsim09G0196300	15.9175	36.0168	1.1346	up	0.010654	0.031535	K03327 TC.MATE, SLC47A, norM, mdtK, dinF; multidrug resistance protein, MATE family	GO:1990961(xenobiotic detoxification by transmembrane export across the plasma membrane),GO:0055085(transmembrane transport)	GO:0016020(membrane)	GO:0042910(xenobiotic transmembrane transporter activity),GO:0015297(antiporter activity)
293	RHSIM_RhsimUnG0202200	0	6.51598	5.2102	up	0.0012057	0.004565	K03327 TC.MATE, SLC47A, norM, mdtK, dinF; multidrug resistance protein, MATE family	GO:0055085(transmembrane transport)	GO:0016020(membrane)	GO:0015297(antiporter activity),GO:0042910(xenobiotic transmembrane transporter activity)
294	RHSIM_Rhsim03G0151500	38.2445	82.2583	1.0657	up	0.00082995	0.0032697	K03327 TC.MATE, SLC47A, norM, mdtK, dinF; multidrug resistance protein, MATE family	GO:1990961(xenobiotic detoxification by transmembrane export across the plasma membrane),GO:0055085(transmembrane transport)	GO:0016020(membrane)	GO:0042910(xenobiotic transmembrane transporter activity),GO:0015297(antiporter activity)
295	RHSIM_Rhsim01G0201200	17.0917	91.0522	2.416	up	1.9711e-13	2.4679e-12	K03327 TC.MATE, SLC47A, norM, mdtK, dinF; multidrug resistance protein, MATE family	GO:0055085(transmembrane transport)	GO:0016020(membrane)	GO:0015297(antiporter activity),GO:0042910(xenobiotic transmembrane transporter activity)
296	RHSIM_Rhsim02G0108100	218.171	455.022	1.0612	up	1.4772e-18	2.5917e-17	K03327 TC.MATE, SLC47A, norM, mdtK, dinF; multidrug resistance protein, MATE family	GO:0055085(transmembrane transport),GO:1990961(xenobiotic detoxification by transmembrane export across the plasma membrane)	GO:0016020(membrane)	GO:0015297(antiporter activity),GO:0042910(xenobiotic transmembrane transporter activity)
297	RHSIM_Rhsim12G0110800	0	5.81722	5.0471	up	0.002292	0.0081228	K03327 TC.MATE, SLC47A, norM, mdtK, dinF; multidrug resistance protein, MATE family	GO:0055085(transmembrane transport)	GO:0016020(membrane)	GO:0015297(antiporter activity),GO:0042910(xenobiotic transmembrane transporter activity)
298	RHSIM_RhsimUnG0190400	81.0469	544.15	2.7506	up	1.2539e-77	1.6395e-75	K03283 HSPA1s; heat shock 70kDa protein 1/2/6/8	-	-	GO:0005524(ATP binding)
299	RHSIM_Rhsim03G0170600	46.5463	278	2.5524	up	2.5604e-38	1.1093e-36	K03283 HSPA1s; heat shock 70kDa protein 1/2/6/8	-	-	GO:0005524(ATP binding)
300	RHSIM_Rhsim13G0084400	70.6397	142.356	1.0305	up	3.0064e-05	0.00015425	K03283 HSPA1s; heat shock 70kDa protein 1/2/6/8	-	-	GO:0005524(ATP binding)
301	RHSIM_Rhsim12G0185700	84.5622	1210.65	3.8796	up	1.5599e-188	9.391e-186	K03283 HSPA1s; heat shock 70kDa protein 1/2/6/8	-	-	GO:0005524(ATP binding)
302	RHSIM_Rhsim03G0131600	3197.28	9253.5	1.5307	up	3.0024e-283	4.3379e-280	K03283 HSPA1s; heat shock 70kDa protein 1/2/6/8	-	-	GO:0005524(ATP binding)
303	RHSIM_Rhsim06G0109900	40.0907	157.242	2.0097	up	1.5905e-16	2.4776e-15	K03262 EIF5; translation initiation factor 5	GO:0006413(translational initiation)	-	GO:0003743(translation initiation factor activity),GO:0005515(protein binding)
304	RHSIM_Rhsim04G0121300	77.0372	163.236	1.0916	up	1.7486e-07	1.2406e-06	K03145 TFIIS; transcription elongation factor S-II	GO:0006351(transcription, DNA-templated),GO:0006368(transcription elongation from RNA polymerase II promoter)	GO:0005634(nucleus)	GO:0003676(nucleic acid binding),GO:0008270(zinc ion binding)
305	RHSIM_Rhsim13G0146600	55.1906	146.867	1.4081	up	5.5848e-08	4.2147e-07	K03138 TFIIF1, GTF2F1, TFG1; transcription initiation factor TFIIF subunit alpha	GO:0006367(transcription initiation from RNA polymerase II promoter),GO:0032968(positive regulation of transcription elongation from RNA polymerase II promoter)	GO:0005634(nucleus)	GO:0003677(DNA binding)
306	RHSIM_RhsimUnG0109100	61.0042	149.285	1.2703	up	1.3115e-08	1.0592e-07	K03138 TFIIF1, GTF2F1, TFG1; transcription initiation factor TFIIF subunit alpha	GO:0006367(transcription initiation from RNA polymerase II promoter),GO:0032968(positive regulation of transcription elongation from RNA polymerase II promoter)	GO:0005634(nucleus)	GO:0003677(DNA binding)
307	RHSIM_Rhsim02G0214000	627.189	1834.8	1.5484	up	1.8335e-106	3.954e-104	K03130 TAF5; transcription initiation factor TFIID subunit 5	-	-	GO:0005515(protein binding)
308	RHSIM_Rhsim10G0208000	117.442	302.534	1.3689	up	1.2404e-17	2.0743e-16	K03094 SKP1, CBF3D; S-phase kinase-associated protein 1	GO:0006511(ubiquitin-dependent protein catabolic process)	-	-
309	RHSIM_Rhsim10G0208300	117.92	390.163	1.7281	up	1.1418e-27	3.2065e-26	K03094 SKP1, CBF3D; S-phase kinase-associated protein 1	GO:0006511(ubiquitin-dependent protein catabolic process)	-	-
310	RHSIM_RhsimUnG0240700	713.218	1490.55	1.0676	up	5.0838e-44	2.6906e-42	K03029 PSMD4, RPN10; 26S proteasome regulatory subunit N10	-	-	-
311	RHSIM_Rhsim03G0071800	0	71.3511	8.6618	up	1.4147e-12	1.6484e-11	K02991 RP-S6e, RPS6; small subunit ribosomal protein S6e	GO:0006412(translation)	GO:0005840(ribosome)	GO:0003735(structural constituent of ribosome)
312	RHSIM_Rhsim07G0252000	5.87745	24.4432	2.0542	up	0.00061068	0.0024691	K02983 RP-S30e, RPS30; small subunit ribosomal protein S30e	GO:0006412(translation)	GO:0005840(ribosome)	GO:0003735(structural constituent of ribosome)
313	RHSIM_RhsimMtG0002600	27.9478	81.5693	1.566	up	5.1226e-07	3.421e-06	K02982 RP-S3, rpsC; small subunit ribosomal protein S3	GO:0006412(translation)	GO:0005840(ribosome)	GO:0003735(structural constituent of ribosome),GO:0019843(rRNA binding)
314	RHSIM_Rhsim04G0112300	40.1029	132.944	1.7436	up	2.1536e-12	2.4734e-11	K02952 RP-S13, rpsM; small subunit ribosomal protein S13	GO:0006412(translation)	GO:0005840(ribosome)	GO:0003676(nucleic acid binding),GO:0003723(RNA binding),GO:0003735(structural constituent of ribosome)
315	RHSIM_Rhsim07G0202500	0	10.7611	5.9309	up	5.2639e-05	0.00025891	K02864 RP-L10, MRPL10, rplJ; large subunit ribosomal protein L10	-	-	-
316	RHSIM_Rhsim07G0082800	20.251	41.0714	1.0116	up	0.012357	0.035738	K02684 PRI1; DNA primase small subunit [EC:2.7.7.102]	GO:0006269(DNA replication, synthesis of RNA primer)	-	GO:0003896(DNA primase activity)
317	RHSIM_Rhsim10G0028100	1.92345	26.2906	3.6653	up	6.9472e-06	3.9573e-05	K02604 ORC2; origin recognition complex subunit 2	GO:0006260(DNA replication)	GO:0000808(origin recognition complex),GO:0005634(nucleus)	-
318	RHSIM_Rhsim10G0028600	1.18651	16.3105	3.7398	up	0.00015556	0.00070537	K02604 ORC2; origin recognition complex subunit 2	GO:0006260(DNA replication)	GO:0000808(origin recognition complex),GO:0005634(nucleus)	-
319	RHSIM_Rhsim13G0194100	19.386	43.8257	1.142	up	0.0039546	0.013187	K02541 MCM3; DNA replication licensing factor MCM3 [EC:3.6.4.12]	GO:0006260(DNA replication),GO:0032508(DNA duplex unwinding),GO:0006270(DNA replication initiation)	GO:0042555(MCM complex)	GO:0003677(DNA binding),GO:0005524(ATP binding)
320	RHSIM_Rhsim08G0139700	15.2879	73.3301	2.3003	up	2.1559e-10	2.0857e-09	K02433 gatA, QRSL1; aspartyl-tRNA(Asn)/glutamyl-tRNA(Gln) amidotransferase subunit A [EC:6.3.5.6 6.3.5.7]	-	-	-
321	RHSIM_Rhsim11G0131800	40.6584	123.727	1.6094	up	2.9346e-10	2.7923e-09	K02365 ESP1; separase [EC:3.4.22.49]	GO:0006508(proteolysis)	GO:0005634(nucleus)	GO:0004197(cysteine-type endopeptidase activity)
322	RHSIM_RhsimMtG0003200	15.4189	44.3067	1.5141	up	0.00049634	0.0020431	K02262 COX3; cytochrome c oxidase subunit 3	-	GO:0005739(mitochondrion),GO:0016021(integral component of membrane)	-
323	RHSIM_Rhsim01G0235900	8.59473	21.9558	1.3493	up	0.015564	0.043508	K02213 CDC6; cell division control protein 6	-	-	-
324	RHSIM_Rhsim01G0133100	1.78401	13.2302	3.0124	up	0.0019251	0.0069547	K02209 MCM5, CDC46; DNA replication licensing factor MCM5 [EC:3.6.4.12]	GO:0032508(DNA duplex unwinding)	-	GO:0003677(DNA binding),GO:0005524(ATP binding)
325	RHSIM_Rhsim01G0125900	0	11.9683	6.0881	up	2.0968e-05	0.00011029	K02134 ATPeF1D, ATP5D, ATP16; F-type H+-transporting ATPase subunit delta	GO:0015986(ATP synthesis coupled proton transport)	GO:0045261(proton-transporting ATP synthase complex, catalytic core F(1))	GO:0046933(proton-transporting ATP synthase activity, rotational mechanism)
326	RHSIM_Rhsim09G0101500	0	29.9218	7.4086	up	7.5937e-09	6.2912e-08	K02133 ATPeF1B, ATP5B, ATP2; F-type H+-transporting ATPase subunit beta [EC:7.1.2.2]	GO:0046034(ATP metabolic process),GO:1902600(proton transmembrane transport),GO:0006754(ATP biosynthetic process)	GO:0000275(mitochondrial proton-transporting ATP synthase complex, catalytic sector F(1))	GO:0005524(ATP binding),GO:0016887(ATP hydrolysis activity)
327	RHSIM_Rhsim07G0079800	2056.59	4214.22	1.035	up	1.1616e-107	2.5624e-105	K01950 E6.3.5.1, NADSYN1, QNS1, nadE; NAD+ synthase (glutamine-hydrolysing) [EC:6.3.5.1]	GO:0009435(NAD biosynthetic process),GO:0006807(nitrogen compound metabolic process)	GO:0005737(cytoplasm)	GO:0003952(NAD+ synthase (glutamine-hydrolyzing) activity),GO:0004359(glutaminase activity),GO:0005524(ATP binding)
328	RHSIM_Rhsim07G0227800	115.403	305.964	1.4006	up	2.214e-18	3.8634e-17	K01945 purD; phosphoribosylamine---glycine ligase [EC:6.3.4.13]	GO:0009113(purine nucleobase biosynthetic process)	-	GO:0005524(ATP binding),GO:0004637(phosphoribosylamine-glycine ligase activity),GO:0046872(metal ion binding)
329	RHSIM_Rhsim02G0198900	0	9.83829	5.7988	up	0.00010527	0.00049112	K01889 FARSA, pheS; phenylalanyl-tRNA synthetase alpha chain [EC:6.1.1.20]	GO:0043039(tRNA aminoacylation),GO:0006432(phenylalanyl-tRNA aminoacylation)	GO:0005737(cytoplasm)	GO:0000049(tRNA binding),GO:0004812(aminoacyl-tRNA ligase activity),GO:0005524(ATP binding),GO:0000166(nucleotide binding),GO:0004826(phenylalanine-tRNA ligase activity)
330	RHSIM_Rhsim07G0219000	13.2156	36.9484	1.5124	up	0.00085567	0.0033609	K01885 EARS, gltX; glutamyl-tRNA synthetase [EC:6.1.1.17]	GO:0006424(glutamyl-tRNA aminoacylation),GO:0043039(tRNA aminoacylation),GO:0006418(tRNA aminoacylation for protein translation),GO:0006412(translation)	GO:0005737(cytoplasm)	GO:0000166(nucleotide binding),GO:0004818(glutamate-tRNA ligase activity),GO:0005524(ATP binding),GO:0004812(aminoacyl-tRNA ligase activity)
331	RHSIM_Rhsim07G0218400	17.9407	40.8859	1.1878	up	0.0034361	0.011643	K01885 EARS, gltX; glutamyl-tRNA synthetase [EC:6.1.1.17]	GO:0006424(glutamyl-tRNA aminoacylation),GO:0043039(tRNA aminoacylation),GO:0006418(tRNA aminoacylation for protein translation),GO:0006412(translation)	GO:0005737(cytoplasm)	GO:0000166(nucleotide binding),GO:0004818(glutamate-tRNA ligase activity),GO:0005524(ATP binding),GO:0004812(aminoacyl-tRNA ligase activity)
332	RHSIM_Rhsim09G0006800	7.68798	32.7343	2.0265	up	0.00011207	0.00052	K01869 LARS, leuS; leucyl-tRNA synthetase [EC:6.1.1.4]	GO:0006418(tRNA aminoacylation for protein translation),GO:0006429(leucyl-tRNA aminoacylation)	-	GO:0000166(nucleotide binding),GO:0004812(aminoacyl-tRNA ligase activity),GO:0005524(ATP binding),GO:0002161(aminoacyl-tRNA editing activity),GO:0004823(leucine-tRNA ligase activity)
333	RHSIM_Rhsim04G0223200	9.86467	58.0759	2.5072	up	5.7088e-09	4.7817e-08	K01869 LARS, leuS; leucyl-tRNA synthetase [EC:6.1.1.4]	GO:0006429(leucyl-tRNA aminoacylation),GO:0006418(tRNA aminoacylation for protein translation)	-	GO:0000166(nucleotide binding),GO:0004823(leucine-tRNA ligase activity),GO:0005524(ATP binding),GO:0004812(aminoacyl-tRNA ligase activity),GO:0002161(aminoacyl-tRNA editing activity)
334	RHSIM_RhsimUnG0180700	0	29.1583	7.369	up	9.8102e-09	8.0467e-08	K01784 galE, GALE; UDP-glucose 4-epimerase [EC:5.1.3.2]	-	-	-
335	RHSIM_RhsimUnG0049300	0	21.8289	6.9518	up	1.3727e-07	9.8846e-07	K01784 galE, GALE; UDP-glucose 4-epimerase [EC:5.1.3.2]	-	-	-
336	RHSIM_Rhsim05G0035100	0	6.79647	5.273	up	0.0014337	0.0053293	K01762 ACS; 1-aminocyclopropane-1-carboxylate synthase [EC:4.4.1.14]	GO:0009058(biosynthetic process)	-	GO:0003824(catalytic activity),GO:0030170(pyridoxal phosphate binding)
337	RHSIM_Rhsim13G0221300	221.562	462.324	1.0594	up	5.498e-18	9.3787e-17	K01738 cysK; cysteine synthase [EC:2.5.1.47]	GO:0006535(cysteine biosynthetic process from serine)	-	-
338	RHSIM_Rhsim03G0031200	9.80866	25.4527	1.3322	up	0.014815	0.04173	K01674 cah; carbonic anhydrase [EC:4.2.1.1]	-	-	GO:0004089(carbonate dehydratase activity),GO:0008270(zinc ion binding)
339	RHSIM_Rhsim07G0043700	29.4584	96.4276	1.7264	up	1.4699e-08	1.1821e-07	K01641 E2.3.3.10; hydroxymethylglutaryl-CoA synthase [EC:2.3.3.10]	GO:0006084(acetyl-CoA metabolic process),GO:0010142(farnesyl diphosphate biosynthetic process, mevalonate pathway)	-	GO:0016746(acyltransferase activity),GO:0004421(hydroxymethylglutaryl-CoA synthase activity)
340	RHSIM_Rhsim05G0174800	16.8111	44.4038	1.4184	up	0.0003465	0.0014701	K01620 ltaE; threonine aldolase [EC:4.1.2.48]	GO:0006520(cellular amino acid metabolic process)	-	GO:0003824(catalytic activity),GO:0016829(lyase activity)
341	RHSIM_RhsimUnG0023400	1546.86	4490.07	1.5356	up	6.4144e-209	5.6168e-206	K01537 ATP2C; P-type Ca2+ transporter type 2C [EC:7.2.2.10]	GO:0070588(calcium ion transmembrane transport)	GO:0016021(integral component of membrane),GO:0016020(membrane)	GO:0000166(nucleotide binding),GO:0005215(transporter activity),GO:0005524(ATP binding),GO:0016887(ATP hydrolysis activity),GO:0005388(P-type calcium transporter activity)
342	RHSIM_RhsimUnG0183900	336.902	720.539	1.0904	up	1.722e-25	4.4074e-24	K01537 ATP2C; P-type Ca2+ transporter type 2C [EC:7.2.2.10]	GO:0070588(calcium ion transmembrane transport)	GO:0016020(membrane),GO:0016021(integral component of membrane)	GO:0005388(P-type calcium transporter activity),GO:0005524(ATP binding),GO:0000166(nucleotide binding),GO:0005215(transporter activity),GO:0016887(ATP hydrolysis activity)
343	RHSIM_RhsimUnG0184300	1882.75	3855.36	1.0344	up	2.121e-98	3.9542e-96	K01537 ATP2C; P-type Ca2+ transporter type 2C [EC:7.2.2.10]	GO:0070588(calcium ion transmembrane transport)	GO:0016020(membrane),GO:0016021(integral component of membrane)	GO:0005388(P-type calcium transporter activity),GO:0005524(ATP binding),GO:0000166(nucleotide binding),GO:0005215(transporter activity),GO:0016887(ATP hydrolysis activity)
344	RHSIM_Rhsim02G0038700	0	5.30396	4.9057	up	0.0041004	0.013604	K01537 ATP2C; P-type Ca2+ transporter type 2C [EC:7.2.2.10]	GO:0070588(calcium ion transmembrane transport)	GO:0016021(integral component of membrane),GO:0016020(membrane)	GO:0000166(nucleotide binding),GO:0005215(transporter activity),GO:0005524(ATP binding),GO:0016887(ATP hydrolysis activity),GO:0005388(P-type calcium transporter activity)
345	RHSIM_Rhsim02G0072300	0	51.4195	8.1906	up	4.3229e-11	4.4408e-10	K01534 zntA; Zn2+/Cd2+-exporting ATPase [EC:7.2.2.12 7.2.2.21]	-	-	-
346	RHSIM_Rhsim02G0011400	0	78.4162	8.7986	up	5.3218e-13	6.4291e-12	K01466 allB; allantoinase [EC:3.5.2.5]	-	-	-
347	RHSIM_Rhsim02G0168500	62.5652	343.588	2.5121	up	2.8485e-34	1.0594e-32	K01184 E3.2.1.15; polygalacturonase [EC:3.2.1.15]	GO:0005975(carbohydrate metabolic process)	-	GO:0004650(polygalacturonase activity)
348	RHSIM_Rhsim02G0168600	167.479	598.362	1.86	up	3.7771e-35	1.4428e-33	K01184 E3.2.1.15; polygalacturonase [EC:3.2.1.15]	GO:0005975(carbohydrate metabolic process)	-	GO:0004650(polygalacturonase activity)
349	RHSIM_Rhsim02G0168700	199.512	1013.71	2.3504	up	3.2746e-09	2.8138e-08	K01184 E3.2.1.15; polygalacturonase [EC:3.2.1.15]	GO:0005975(carbohydrate metabolic process)	-	GO:0004650(polygalacturonase activity)
350	RHSIM_Rhsim01G0046800	102.497	210.968	1.0303	up	1.5141e-08	1.2147e-07	K01183 E3.2.1.14; chitinase [EC:3.2.1.14]	GO:0005975(carbohydrate metabolic process)	-	GO:0008061(chitin binding)
351	RHSIM_Rhsim09G0011800	200.815	466.281	1.2173	up	1.0563e-23	2.4675e-22	K01183 E3.2.1.14; chitinase [EC:3.2.1.14]	GO:0006032(chitin catabolic process),GO:0016998(cell wall macromolecule catabolic process),GO:0005975(carbohydrate metabolic process)	-	GO:0004568(chitinase activity),GO:0008061(chitin binding)
352	RHSIM_Rhsim01G0042300	0	18.9301	6.7434	up	5.7229e-07	3.8017e-06	K01183 E3.2.1.14; chitinase [EC:3.2.1.14]	GO:0005975(carbohydrate metabolic process)	-	GO:0008061(chitin binding)
353	RHSIM_Rhsim07G0082600	2953.44	7361.19	1.3148	up	7.3171e-188	4.3151e-185	K01179 E3.2.1.4; endoglucanase [EC:3.2.1.4]	GO:0005975(carbohydrate metabolic process)	-	GO:0004553(hydrolase activity, hydrolyzing O-glycosyl compounds),GO:0030246(carbohydrate binding)
354	RHSIM_Rhsim09G0092600	33.4211	69.6925	1.0422	up	0.0027717	0.0096207	K01179 E3.2.1.4; endoglucanase [EC:3.2.1.4]	GO:0005975(carbohydrate metabolic process)	-	GO:0004553(hydrolase activity, hydrolyzing O-glycosyl compounds)
355	RHSIM_Rhsim09G0044200	6281.39	13448.8	1.0985	up	9.3981e-177	4.8496e-174	K01177 E3.2.1.2; beta-amylase [EC:3.2.1.2]	GO:0000272(polysaccharide catabolic process)	-	GO:0016161(beta-amylase activity)
356	RHSIM_Rhsim11G0008700	35.2184	83.4344	1.2699	up	9.3126e-05	0.00043914	K01177 E3.2.1.2; beta-amylase [EC:3.2.1.2]	GO:0000272(polysaccharide catabolic process)	-	GO:0016161(beta-amylase activity)
357	RHSIM_Rhsim12G0031300	0	225.655	10.323	up	4.8487e-18	8.3054e-17	K01177 E3.2.1.2; beta-amylase [EC:3.2.1.2]	GO:0000272(polysaccharide catabolic process)	-	GO:0016161(beta-amylase activity)
358	RHSIM_Rhsim12G0086200	63.9381	191.013	1.5977	up	5.9383e-14	7.6916e-13	K01166 RNASET2; ribonuclease T2 [EC:4.6.1.19]	-	-	GO:0003723(RNA binding),GO:0033897(ribonuclease T2 activity)
359	RHSIM_RhsimUnG0138300	14.4491	145.497	3.3155	up	0.0037369	0.012546	K01166 RNASET2; ribonuclease T2 [EC:4.6.1.19]	-	-	GO:0003723(RNA binding),GO:0033897(ribonuclease T2 activity)
360	RHSIM_Rhsim06G0151400	0	50.7268	8.1693	up	4.526e-11	4.6362e-10	K01115 PLD1_2; phospholipase D1/2 [EC:3.1.4.4]	-	-	-
361	RHSIM_Rhsim01G0042900	147.488	315.241	1.0939	up	4.3445e-14	5.6859e-13	K01076 ABHD17; abhydrolase domain-containing protein 17 [EC:3.1.2.22]	-	-	-
362	RHSIM_Rhsim09G0208500	2107.13	4483.99	1.0898	up	2.1508e-120	6.0342e-118	K01057 PGLS, pgl, devB; 6-phosphogluconolactonase [EC:3.1.1.31]	GO:0005975(carbohydrate metabolic process),GO:0006098(pentose-phosphate shunt)	-	GO:0017057(6-phosphogluconolactonase activity)
363	RHSIM_Rhsim07G0193100	0	5.10971	4.8612	up	0.0046424	0.015198	K01051 E3.1.1.11; pectinesterase [EC:3.1.1.11]	GO:0042545(cell wall modification)	-	GO:0030599(pectinesterase activity)
364	RHSIM_Rhsim13G0157200	7.92782	45.3763	2.4679	up	1.2512e-05	6.8284e-05	K01051 E3.1.1.11; pectinesterase [EC:3.1.1.11]	GO:0042545(cell wall modification)	-	GO:0004857(enzyme inhibitor activity),GO:0030599(pectinesterase activity)
365	RHSIM_RhsimUnG0113700	276.622	610.482	1.146	up	1.3253e-22	2.962e-21	K00948 PRPS, prsA; ribose-phosphate pyrophosphokinase [EC:2.7.6.1]	GO:0009165(nucleotide biosynthetic process),GO:0009156(ribonucleoside monophosphate biosynthetic process),GO:0044249(cellular biosynthetic process)	-	GO:0004749(ribose phosphate diphosphokinase activity),GO:0000287(magnesium ion binding)
366	RHSIM_Rhsim05G0091700	4.97829	43.8744	3.0871	up	1.3991e-08	1.1278e-07	K00943 tmk, DTYMK; dTMP kinase [EC:2.7.4.9]	-	-	-
367	RHSIM_Rhsim05G0092900	3.11085	39.6306	3.6756	up	4.9688e-09	4.1925e-08	K00943 tmk, DTYMK; dTMP kinase [EC:2.7.4.9]	-	-	-
368	RHSIM_Rhsim01G0117700	75.119	185.062	1.2909	up	2.2138e-11	2.3271e-10	K00924 E2.7.1.-; kinase [EC:2.7.1.-]	GO:0006468(protein phosphorylation)	-	GO:0003824(catalytic activity),GO:0030151(molybdenum ion binding),GO:0030170(pyridoxal phosphate binding),GO:0004672(protein kinase activity),GO:0005524(ATP binding)
369	RHSIM_RhsimUnG0220700	83.7867	196.876	1.2307	up	1.2391e-10	1.2221e-09	K00873 PK, pyk; pyruvate kinase [EC:2.7.1.40]	GO:0006096(glycolytic process)	-	GO:0003824(catalytic activity),GO:0000287(magnesium ion binding),GO:0004743(pyruvate kinase activity),GO:0030955(potassium ion binding)
370	RHSIM_Rhsim06G0019400	22.3139	50.8252	1.1626	up	0.0018063	0.0065632	K00857 tdk, TK; thymidine kinase [EC:2.7.1.21]	-	-	GO:0004797(thymidine kinase activity),GO:0005524(ATP binding)
371	RHSIM_Rhsim05G0029000	16.5085	50.3059	1.6107	up	3.0888e-05	0.00015829	K00844 HK; hexokinase [EC:2.7.1.1]	GO:0005975(carbohydrate metabolic process),GO:0001678(cellular glucose homeostasis)	-	GO:0005524(ATP binding),GO:0016773(phosphotransferase activity, alcohol group as acceptor),GO:0004396(hexokinase activity),GO:0005536(glucose binding)
372	RHSIM_Rhsim09G0044800	0	3.7743	4.4222	up	0.017686	0.048619	K00799 GST, gst; glutathione S-transferase [EC:2.5.1.18]	GO:0006749(glutathione metabolic process)	-	GO:0004364(glutathione transferase activity)
373	RHSIM_RhsimUnG0179000	1.17981	127.322	6.6807	up	3.446e-18	5.9592e-17	K00799 GST, gst; glutathione S-transferase [EC:2.5.1.18]	GO:0006749(glutathione metabolic process)	-	GO:0004364(glutathione transferase activity)
374	RHSIM_Rhsim03G0020300	18.2298	80.9662	2.1588	up	2.1161e-10	2.052e-09	K00799 GST, gst; glutathione S-transferase [EC:2.5.1.18]	GO:0006749(glutathione metabolic process)	-	GO:0004364(glutathione transferase activity)
375	RHSIM_Rhsim12G0053700	0	65.4101	8.5379	up	3.9998e-12	4.4852e-11	K00799 GST, gst; glutathione S-transferase [EC:2.5.1.18]	GO:0006749(glutathione metabolic process)	-	GO:0004364(glutathione transferase activity)
376	RHSIM_RhsimUnG0178900	1.47387	11.6257	2.7884	up	0.007683	0.023669	K00799 GST, gst; glutathione S-transferase [EC:2.5.1.18]	GO:0006749(glutathione metabolic process)	-	GO:0004364(glutathione transferase activity)
377	RHSIM_RhsimUnG0120000	9.98518	56.5953	2.5123	up	3.4652e-09	2.9749e-08	K00799 GST, gst; glutathione S-transferase [EC:2.5.1.18]	-	-	GO:0004364(glutathione transferase activity)
378	RHSIM_Rhsim04G0177600	0	364.602	11.015	up	1.7958e-20	3.5397e-19	K00799 GST, gst; glutathione S-transferase [EC:2.5.1.18]	GO:0006749(glutathione metabolic process)	-	GO:0004364(glutathione transferase activity)
379	RHSIM_Rhsim13G0013400	0.884858	9.16929	3.3133	up	0.0078179	0.024029	K00799 GST, gst; glutathione S-transferase [EC:2.5.1.18]	-	-	-
380	RHSIM_Rhsim05G0031000	16.5237	58.0247	1.8455	up	1.4292e-06	8.9608e-06	K00765 hisG; ATP phosphoribosyltransferase [EC:2.4.2.17]	GO:0000105(histidine biosynthetic process)	GO:0005737(cytoplasm)	GO:0003879(ATP phosphoribosyltransferase activity)
381	RHSIM_Rhsim06G0007000	2.78089	13.5863	2.3853	up	0.0065818	0.020671	K00721 DPM1; dolichol-phosphate mannosyltransferase [EC:2.4.1.83]	-	-	GO:0004582(dolichyl-phosphate beta-D-mannosyltransferase activity)
382	RHSIM_Rhsim12G0026700	67.6644	193.999	1.5258	up	3.4766e-14	4.5706e-13	K00588 E2.1.1.104; caffeoyl-CoA O-methyltransferase [EC:2.1.1.104]	-	-	GO:0008171(O-methyltransferase activity)
383	RHSIM_RhsimUnG0142400	69.304	261.207	1.8926	up	2.0883e-24	5.071e-23	K00485 FMO; dimethylaniline monooxygenase (N-oxide forming) [EC:1.14.13.8]	-	-	GO:0004499(N,N-dimethylaniline monooxygenase activity),GO:0050660(flavin adenine dinucleotide binding),GO:0050661(NADP binding)
384	RHSIM_Rhsim05G0048300	27.6954	109.22	1.9998	up	9.5804e-13	1.1318e-11	K00485 FMO; dimethylaniline monooxygenase (N-oxide forming) [EC:1.14.13.8]	-	-	GO:0004499(N,N-dimethylaniline monooxygenase activity),GO:0050660(flavin adenine dinucleotide binding),GO:0050661(NADP binding)
385	RHSIM_RhsimUnG0142500	47.5925	165.694	1.7815	up	2.1322e-15	3.0731e-14	K00485 FMO; dimethylaniline monooxygenase (N-oxide forming) [EC:1.14.13.8]	-	-	GO:0004499(N,N-dimethylaniline monooxygenase activity),GO:0050660(flavin adenine dinucleotide binding),GO:0050661(NADP binding)
386	RHSIM_Rhsim10G0206000	11.5244	27.2887	1.2775	up	0.018056	0.049522	K00472 P4HA; prolyl 4-hydroxylase [EC:1.14.11.2]	-	-	GO:0005506(iron ion binding),GO:0016705(oxidoreductase activity, acting on paired donors, with incorporation or reduction of molecular oxygen),GO:0031418(L-ascorbic acid binding)
387	RHSIM_Rhsim13G0053500	10.8405	28.6485	1.3511	up	0.0097551	0.02923	K00454 LOX2S; lipoxygenase [EC:1.13.11.12]	-	-	GO:0005515(protein binding),GO:0016702(oxidoreductase activity, acting on single donors with incorporation of molecular oxygen, incorporation of two atoms of oxygen),GO:0046872(metal ion binding),GO:0016491(oxidoreductase activity)
388	RHSIM_Rhsim02G0228400	3430.12	7229.67	1.0756	up	3.6954e-158	1.5476e-155	K00432 gpx, btuE, bsaA; glutathione peroxidase [EC:1.11.1.9]	GO:0006979(response to oxidative stress)	-	GO:0004602(glutathione peroxidase activity)
389	RHSIM_Rhsim08G0031000	10.0771	29.5791	1.5509	up	0.0062878	0.019851	K00430 E1.11.1.7; peroxidase [EC:1.11.1.7]	GO:0006979(response to oxidative stress),GO:0042744(hydrogen peroxide catabolic process)	-	GO:0004601(peroxidase activity),GO:0020037(heme binding)
390	RHSIM_Rhsim05G0228800	12.3314	67.4954	2.4405	up	2.0168e-08	1.6007e-07	K00430 E1.11.1.7; peroxidase [EC:1.11.1.7]	GO:0006979(response to oxidative stress),GO:0042744(hydrogen peroxide catabolic process)	-	GO:0004601(peroxidase activity),GO:0020037(heme binding)
391	RHSIM_Rhsim04G0096300	12.619	34.0763	1.4563	up	0.0023926	0.0084356	K00430 E1.11.1.7; peroxidase [EC:1.11.1.7]	GO:0006979(response to oxidative stress),GO:0042744(hydrogen peroxide catabolic process)	-	GO:0004601(peroxidase activity),GO:0020037(heme binding)
392	RHSIM_Rhsim04G0239500	10.9097	211.065	4.2436	up	2.3284e-05	0.00012154	K00430 E1.11.1.7; peroxidase [EC:1.11.1.7]	GO:0006979(response to oxidative stress),GO:0042744(hydrogen peroxide catabolic process)	-	GO:0004601(peroxidase activity),GO:0020037(heme binding)
393	RHSIM_Rhsim12G0069800	25.5339	56.0933	1.1625	up	0.0014578	0.0054064	K00430 E1.11.1.7; peroxidase [EC:1.11.1.7]	GO:0006979(response to oxidative stress),GO:0042744(hydrogen peroxide catabolic process)	-	GO:0004601(peroxidase activity),GO:0020037(heme binding)
394	RHSIM_Rhsim11G0087000	16.9657	50.1246	1.5787	up	0.00018233	0.00081736	K00430 E1.11.1.7; peroxidase [EC:1.11.1.7]	GO:0006979(response to oxidative stress),GO:0042744(hydrogen peroxide catabolic process)	-	GO:0004601(peroxidase activity),GO:0020037(heme binding)
395	RHSIM_Rhsim11G0133800	138.253	308.749	1.1583	up	8.4173e-15	1.1599e-13	K00430 E1.11.1.7; peroxidase [EC:1.11.1.7]	GO:0006979(response to oxidative stress)	-	GO:0004601(peroxidase activity),GO:0020037(heme binding)
396	RHSIM_RhsimUnG0115200	806.078	1932.66	1.2639	up	1.9149e-74	2.325e-72	K00430 E1.11.1.7; peroxidase [EC:1.11.1.7]	GO:0006979(response to oxidative stress),GO:0042744(hydrogen peroxide catabolic process)	-	GO:0004601(peroxidase activity),GO:0020037(heme binding)
397	RHSIM_Rhsim03G0154600	539.721	1520.25	1.494	up	1.0287e-89	1.6333e-87	K00344 qor, CRYZ; NADPH:quinone reductase [EC:1.6.5.5]	-	-	GO:0016491(oxidoreductase activity),GO:0008270(zinc ion binding)
398	RHSIM_Rhsim12G0035400	1543.55	3900.28	1.3389	up	1.1217e-11	1.2091e-10	K00134 GAPDH, gapA; glyceraldehyde 3-phosphate dehydrogenase [EC:1.2.1.12]	GO:0006006(glucose metabolic process)	-	GO:0016620(oxidoreductase activity, acting on the aldehyde or oxo group of donors, NAD or NADP as acceptor),GO:0051287(NAD binding),GO:0050661(NADP binding)
399	RHSIM_Rhsim01G0179500	4.88727	21.0951	2.0957	up	0.0010074	0.0038799	K00103 GULO; L-gulonolactone oxidase [EC:1.1.3.8]	-	GO:0016020(membrane)	GO:0003885(D-arabinono-1,4-lactone oxidase activity),GO:0050660(flavin adenine dinucleotide binding),GO:0071949(FAD binding)
400	RHSIM_Rhsim10G0174200	53.2614	133.949	1.3284	up	6.3995e-09	5.3354e-08	K00083 CAD; cinnamyl-alcohol dehydrogenase [EC:1.1.1.195]	-	-	GO:0016491(oxidoreductase activity),GO:0008270(zinc ion binding)
401	RHSIM_Rhsim12G0008800	137.007	335.266	1.2773	up	1.2843e-17	2.1452e-16	K00083 CAD; cinnamyl-alcohol dehydrogenase [EC:1.1.1.195]	-	-	-
402	RHSIM_Rhsim09G0004900	42.4815	100.771	1.24	up	2.2366e-06	1.369e-05	K00059 fabG, OAR1; 3-oxoacyl-[acyl-carrier protein] reductase [EC:1.1.1.100]	-	-	-
403	RHSIM_Rhsim12G0061900	4.17223	15.8883	2.0575	up	0.01128	0.033067	K00012 UGDH, ugd; UDPglucose 6-dehydrogenase [EC:1.1.1.22]	-	-	-
404	RHSIM_Rhsim12G0061800	5.35115	16.1386	1.6502	up	0.01709	0.047172	K00012 UGDH, ugd; UDPglucose 6-dehydrogenase [EC:1.1.1.22]	-	-	GO:0003979(UDP-glucose 6-dehydrogenase activity),GO:0016616(oxidoreductase activity, acting on the CH-OH group of donors, NAD or NADP as acceptor),GO:0051287(NAD binding)
405	RHSIM_RhsimUnG0165100	0	5.53193	4.9719	up	0.002959	0.010191	-	-	-	-
406	RHSIM_Rhsim02G0039900	15.7847	35.9735	1.1601	up	0.01056	0.031303	-	-	-	-
407	RHSIM_Rhsim03G0068900	1.79831	13.529	3.2406	up	0.0019389	0.0069956	-	-	-	GO:0016616(oxidoreductase activity, acting on the CH-OH group of donors, NAD or NADP as acceptor)
408	RHSIM_Rhsim04G0083200	41.2521	85.6423	1.0306	up	0.00022901	0.0010051	-	-	-	GO:0008194(UDP-glycosyltransferase activity)
409	RHSIM_Rhsim02G0029400	1.34873	8.29112	2.9366	up	0.018248	0.049981	-	-	-	-
410	RHSIM_RhsimUnG0053200	0	72.6974	8.6877	up	1.1733e-12	1.3766e-11	-	-	-	-
411	RHSIM_Rhsim07G0171400	4.96399	45.2409	3.0799	up	4.8058e-08	3.6565e-07	-	GO:0000723(telomere maintenance),GO:0006281(DNA repair)	-	GO:0003678(DNA helicase activity)
412	RHSIM_Rhsim13G0158500	118.887	273.261	1.1945	up	4.4797e-14	5.8522e-13	-	GO:0006468(protein phosphorylation)	-	GO:0004672(protein kinase activity),GO:0004674(protein serine/threonine kinase activity)
413	RHSIM_Rhsim12G0204000	39.4415	176.615	2.1452	up	4.9634e-21	1.0158e-19	-	-	-	-
414	RHSIM_Rhsim06G0007200	181.573	704.421	1.954	up	4.1911e-66	4.2024e-64	-	-	-	-
415	RHSIM_Rhsim02G0013300	0	25.2641	7.1662	up	4.4814e-08	3.4223e-07	-	-	-	-
416	RHSIM_RhsimUnG0237300	47.5179	147.787	1.6509	up	4.2811e-12	4.7876e-11	-	-	-	GO:0004497(monooxygenase activity),GO:0005506(iron ion binding),GO:0016705(oxidoreductase activity, acting on paired donors, with incorporation or reduction of molecular oxygen),GO:0020037(heme binding)
417	RHSIM_RhsimUnG0242600	1.48906	42.8033	5.0751	up	1.1217e-09	1.0101e-08	-	-	-	GO:0030246(carbohydrate binding)
418	RHSIM_Rhsim01G0216200	386.958	1720.51	2.145	up	5.1081e-157	2.1087e-154	-	-	-	GO:0003725(double-stranded RNA binding)
419	RHSIM_Rhsim07G0196700	22.0998	118.301	2.4842	up	2.6699e-15	3.812e-14	-	-	-	-
420	RHSIM_Rhsim08G0239500	41.3376	83.3688	1.0055	up	0.00024854	0.0010831	-	-	-	-
421	RHSIM_Rhsim04G0153700	53.2672	318.065	2.5734	up	3.3139e-45	1.8275e-43	-	-	-	GO:0005515(protein binding)
422	RHSIM_Rhsim03G0263400	63.8803	133.377	1.0736	up	1.1647e-06	7.407e-06	-	-	-	-
423	RHSIM_Rhsim04G0152200	5.59679	23.1691	2.1002	up	0.0006311	0.0025428	-	-	-	-
424	RHSIM_Rhsim04G0076000	30.0399	64.2296	1.096	up	0.00045454	0.0018883	-	-	-	-
425	RHSIM_Rhsim04G0047100	0	8.93257	5.6648	up	0.00016336	0.00073899	-	-	-	GO:0003676(nucleic acid binding),GO:0008270(zinc ion binding)
426	RHSIM_Rhsim11G0161100	1972.88	4356.66	1.1433	up	4.954e-115	1.2782e-112	-	-	-	-
427	RHSIM_Rhsim12G0080500	1.08119	9.17538	2.9454	up	0.01067	0.031573	-	GO:0010274(hydrotropism)	-	-
428	RHSIM_Rhsim06G0052400	23.7744	443.964	4.1627	up	1.8163e-84	2.5728e-82	-	GO:0006508(proteolysis)	-	GO:0004252(serine-type endopeptidase activity),GO:0008236(serine-type peptidase activity)
429	RHSIM_Rhsim05G0157600	22.533	60.5563	1.4242	up	3.108e-05	0.00015921	-	GO:0006952(defense response)	-	GO:0043531(ADP binding)
430	RHSIM_Rhsim08G0107100	3.20857	102.469	4.9229	up	1.1093e-20	2.2245e-19	-	-	-	-
431	RHSIM_Rhsim06G0171100	10.9062	43.5265	2.0661	up	1.4404e-05	7.7685e-05	-	-	-	-
432	RHSIM_Rhsim11G0156700	9.28325	96.9625	3.3793	up	1.1924e-18	2.1035e-17	-	-	-	GO:0008270(zinc ion binding)
433	RHSIM_Rhsim08G0108100	17.4114	830.576	5.5337	up	2.734e-40	1.2784e-38	-	-	-	-
434	RHSIM_Rhsim02G0074000	4.55731	70.6449	4.0135	up	1.6442e-15	2.3876e-14	-	-	-	-
435	RHSIM_Rhsim09G0181000	4.88727	37.1055	2.9105	up	1.406e-07	1.0099e-06	-	-	-	GO:0005515(protein binding)
436	RHSIM_Rhsim07G0222500	1216.06	3046.69	1.3237	up	1.2296e-108	2.7978e-106	-	GO:0055085(transmembrane transport)	GO:0016021(integral component of membrane),GO:0016020(membrane)	GO:0022857(transmembrane transporter activity),GO:0015144(carbohydrate transmembrane transporter activity),GO:0005351(carbohydrate:proton symporter activity)
437	RHSIM_Rhsim10G0093800	0	5.02613	4.841	up	0.0056592	0.018085	-	-	-	-
438	RHSIM_RhsimUnG0036200	0	8.16774	5.5381	up	0.00030993	0.0013292	-	-	-	-
439	RHSIM_Rhsim01G0189400	502.481	1014.15	1.0143	up	2.4243e-33	8.7789e-32	-	-	-	-
440	RHSIM_Rhsim04G0236000	76.0345	272.451	1.853	up	9.4423e-26	2.4406e-24	-	-	-	-
441	RHSIM_RhsimUnG0123900	1.52318	9.80327	2.5144	up	0.016365	0.045439	-	GO:0055085(transmembrane transport)	GO:0016020(membrane)	GO:0022857(transmembrane transporter activity)
442	RHSIM_Rhsim08G0137300	0	1436.68	12.993	up	3.5825e-28	1.0301e-26	-	-	-	-
443	RHSIM_Rhsim09G0130700	1322.44	2657.58	1.0022	up	1.5786e-53	1.1238e-51	-	-	-	GO:0005515(protein binding)
444	RHSIM_Rhsim13G0101800	27.8063	117.421	2.0684	up	4.4645e-14	5.8349e-13	-	-	-	-
445	RHSIM_Rhsim07G0082200	834.154	1926.34	1.2027	up	8.7342e-66	8.7031e-64	-	-	-	GO:0030247(polysaccharide binding)
446	RHSIM_Rhsim08G0040300	331.19	804.156	1.2833	up	2.3813e-38	1.0348e-36	-	-	-	GO:0008270(zinc ion binding),GO:0005515(protein binding)
447	RHSIM_Rhsim06G0055500	1174.38	3818.36	1.6972	up	4.2976e-180	2.3432e-177	-	GO:0006468(protein phosphorylation),GO:0048544(recognition of pollen)	-	GO:0004672(protein kinase activity),GO:0005524(ATP binding),GO:0004674(protein serine/threonine kinase activity)
448	RHSIM_Rhsim07G0092800	307.942	656.188	1.0956	up	9.6936e-23	2.1731e-21	-	-	-	-
449	RHSIM_Rhsim07G0185300	48.2481	154.135	1.6827	up	1.3796e-13	1.747e-12	-	-	-	-
450	RHSIM_Rhsim07G0060300	0.982579	60.678	5.6466	up	5.0998e-12	5.6681e-11	-	-	-	-
451	RHSIM_Rhsim09G0045100	154.036	361.994	1.2234	up	1.2831e-16	2.0064e-15	-	GO:0006952(defense response)	-	GO:0043531(ADP binding)
452	RHSIM_Rhsim09G0135600	10.2308	43.4718	2.092	up	3.7422e-06	2.2155e-05	-	-	-	-
453	RHSIM_Rhsim04G0067700	5.0486	22.2013	2.1604	up	0.00094696	0.003677	-	-	-	GO:0008146(sulfotransferase activity)
454	RHSIM_Rhsim08G0147800	5.49148	138.707	4.7099	up	2.5696e-29	7.7589e-28	-	GO:0010073(meristem maintenance),GO:0048507(meristem development)	-	-
455	RHSIM_Rhsim03G0102900	3.31389	185.74	5.7738	up	5.5777e-32	1.8918e-30	-	-	-	GO:0005515(protein binding)
456	RHSIM_Rhsim01G0040100	20.2531	55.5587	1.5026	up	6.6483e-05	0.00032164	-	GO:0006468(protein phosphorylation),GO:0005975(carbohydrate metabolic process)	-	GO:0004672(protein kinase activity),GO:0008061(chitin binding)
457	RHSIM_Rhsim08G0057700	9.95569	28.2548	1.4649	up	0.010811	0.031917	-	GO:0006508(proteolysis)	GO:0031012(extracellular matrix)	GO:0008237(metallopeptidase activity),GO:0004222(metalloendopeptidase activity),GO:0008270(zinc ion binding)
458	RHSIM_Rhsim07G0024400	78.9062	162.818	1.0474	up	1.6603e-07	1.1797e-06	-	-	-	GO:0004497(monooxygenase activity),GO:0005506(iron ion binding),GO:0016705(oxidoreductase activity, acting on paired donors, with incorporation or reduction of molecular oxygen),GO:0020037(heme binding)
459	RHSIM_Rhsim03G0108500	0	4.34488	4.6315	up	0.011661	0.034038	-	-	-	-
460	RHSIM_Rhsim02G0108400	48.7318	103.748	1.092	up	1.2069e-05	6.6017e-05	-	-	GO:0005576(extracellular region)	-
461	RHSIM_Rhsim06G0082300	46.1265	97.2397	1.0847	up	0.00012297	0.00056673	-	-	-	-
462	RHSIM_Rhsim04G0161500	0	12.8565	6.1874	up	1.2793e-05	6.9683e-05	-	GO:0006355(regulation of transcription, DNA-templated)	-	GO:0003676(nucleic acid binding),GO:0008270(zinc ion binding)
463	RHSIM_Rhsim09G0140400	5.52559	227.782	5.2849	up	1.2247e-43	6.3767e-42	-	-	-	-
464	RHSIM_Rhsim01G0137200	0	11.0862	5.9743	up	4.3329e-05	0.00021696	-	-	-	-
465	RHSIM_RhsimUnG0017800	4.19875	57.6865	3.7478	up	1.1765e-12	1.3798e-11	-	-	-	GO:0005515(protein binding)
466	RHSIM_Rhsim02G0017300	0	76.5002	8.7635	up	7.4119e-13	8.8322e-12	-	-	-	GO:0005515(protein binding)
467	RHSIM_Rhsim11G0143900	21.6415	45.6609	1.0757	up	0.0040094	0.013346	-	-	-	-
468	RHSIM_Rhsim04G0134000	13.9307	93.5659	2.7308	up	1.8653e-15	2.7058e-14	-	-	-	-
469	RHSIM_Rhsim02G0019300	0	8.36198	5.566	up	0.00028478	0.0012281	-	-	-	-
470	RHSIM_RhsimUnG0191100	0	4.442	4.6584	up	0.0087487	0.02657	-	-	-	-
471	RHSIM_Rhsim01G0103000	5.86985	17.7382	1.5555	up	0.017011	0.046991	-	GO:0009451(RNA modification)	-	GO:0003723(RNA binding),GO:0005515(protein binding)
472	RHSIM_Rhsim13G0128000	0	31.5	7.4811	up	4.7054e-09	3.9851e-08	-	-	-	GO:0046983(protein dimerization activity),GO:0003677(DNA binding)
473	RHSIM_Rhsim06G0190000	0	61.9679	8.456	up	7.1731e-12	7.8546e-11	-	-	-	-
474	RHSIM_Rhsim02G0065900	3.23047	94.063	5.0528	up	1.7794e-19	3.328e-18	-	GO:0006468(protein phosphorylation)	-	GO:0004714(transmembrane receptor protein tyrosine kinase activity),GO:0005524(ATP binding),GO:0004672(protein kinase activity)
475	RHSIM_Rhsim06G0033000	1.17981	12.342	3.3246	up	0.0021376	0.0076345	-	-	-	GO:0030246(carbohydrate binding)
476	RHSIM_Rhsim03G0066500	56.1642	122.201	1.0896	up	2.3995e-05	0.00012514	-	GO:0006508(proteolysis)	-	GO:0004190(aspartic-type endopeptidase activity)
477	RHSIM_Rhsim02G0039600	550.766	1368.25	1.3192	up	8.8208e-59	7.2208e-57	-	-	-	-
478	RHSIM_Rhsim06G0169600	167.787	503.225	1.563	up	3.1011e-28	8.9433e-27	-	-	-	GO:0016788(hydrolase activity, acting on ester bonds)
479	RHSIM_RhsimUnG0073400	0	6.99552	5.3077	up	0.00087653	0.0034321	-	-	-	-
480	RHSIM_Rhsim04G0228900	0	18.2178	6.6882	up	7.6613e-07	5.0032e-06	-	-	-	-
481	RHSIM_Rhsim01G0220700	98.1058	208.029	1.0985	up	1.2668e-09	1.1343e-08	-	-	-	-
482	RHSIM_Rhsim06G0016600	51.8604	181.244	1.7744	up	5.8433e-16	8.7853e-15	-	-	-	-
483	RHSIM_Rhsim06G0145100	7.12086	59.2568	3.096	up	1.5359e-11	1.6401e-10	-	-	-	GO:0005515(protein binding)
484	RHSIM_Rhsim07G0239100	4.75454	69.2185	3.9624	up	4.1949e-15	5.8902e-14	-	-	-	-
485	RHSIM_Rhsim08G0020000	20.3508	47.3358	1.2538	up	0.0014695	0.0054469	-	-	-	GO:0008168(methyltransferase activity)
486	RHSIM_Rhsim07G0099600	127.846	522.304	2.0234	up	7.4472e-53	5.2107e-51	-	-	-	GO:0005515(protein binding)
487	RHSIM_RhsimUnG0225100	0.491289	11.3229	4.2486	up	0.0011875	0.0045015	-	-	-	-
488	RHSIM_Rhsim11G0170900	31.7623	71.768	1.1986	up	0.00019525	0.00086988	-	-	-	-
489	RHSIM_Rhsim13G0159100	0	4.17422	4.5642	up	0.011732	0.034197	-	-	-	GO:0008270(zinc ion binding)
490	RHSIM_RhsimUnG0116600	7.11997	53.7261	2.9157	up	6.5112e-10	6.0267e-09	-	-	-	GO:0008270(zinc ion binding)
491	RHSIM_Rhsim08G0229900	0.449578	6.19963	4.1756	up	0.008432	0.025697	-	GO:0006468(protein phosphorylation)	-	GO:0004672(protein kinase activity),GO:0005524(ATP binding),GO:0005515(protein binding)
492	RHSIM_Rhsim08G0122700	0	5.51442	4.968	up	0.0033094	0.011255	-	-	-	-
493	RHSIM_RhsimUnG0009000	21.464	52.2936	1.2515	up	0.00092089	0.0035845	-	-	-	GO:0046872(metal ion binding)
494	RHSIM_Rhsim12G0185800	10.2089	28.204	1.4272	up	0.0049612	0.016109	-	-	-	-
495	RHSIM_Rhsim11G0078300	0.449578	18.3561	5.7448	up	2.118e-05	0.00011134	-	-	-	-
496	RHSIM_Rhsim12G0204100	8.32927	25.0103	1.66	up	0.0036484	0.012281	-	-	-	-
497	RHSIM_Rhsim10G0155800	30.4874	62.1228	1.0057	up	0.0033609	0.011407	-	-	-	-
498	RHSIM_Rhsim01G0057200	5.14722	18.4107	1.8681	up	0.0046681	0.015268	-	GO:0006952(defense response),GO:1902600(proton transmembrane transport)	GO:0016020(membrane)	GO:0043531(ADP binding),GO:0004427(inorganic diphosphatase activity),GO:0009678(pyrophosphate hydrolysis-driven proton transmembrane transporter activity)
499	RHSIM_Rhsim10G0086300	0	33.0288	7.5486	up	3.994e-09	3.3995e-08	-	-	-	-
500	RHSIM_RhsimUnG0024300	6.78331	27.752	2.0677	up	0.00026028	0.0011304	-	-	-	-
501	RHSIM_Rhsim02G0185700	0	11.1509	5.9887	up	4.2595e-05	0.00021343	-	-	-	-
502	RHSIM_RhsimUnG0178400	0	12.0877	6.0998	up	1.9598e-05	0.00010346	-	GO:0006355(regulation of transcription, DNA-templated)	-	GO:0008270(zinc ion binding),GO:0003676(nucleic acid binding)
503	RHSIM_Rhsim07G0099900	0	5.68508	5.0191	up	0.0031305	0.010718	-	-	GO:0005615(extracellular space)	GO:0004867(serine-type endopeptidase inhibitor activity)
504	RHSIM_Rhsim10G0142500	0	4.3199	4.6057	up	0.011747	0.034223	-	-	-	-
505	RHSIM_Rhsim12G0032700	54.8717	195.997	1.8081	up	1.1546e-15	1.6979e-14	-	-	-	-
506	RHSIM_Rhsim01G0104900	2.72488	19.6503	2.9331	up	0.00016367	0.00074027	-	-	-	-
507	RHSIM_Rhsim09G0116400	33.0049	92.2283	1.5106	up	1.6066e-07	1.1446e-06	-	-	-	-
508	RHSIM_Rhsim03G0094400	0.884858	30.3029	5.0311	up	3.2522e-07	2.2291e-06	-	GO:0016104(triterpenoid biosynthetic process)	GO:0005811(lipid droplet)	GO:0016866(intramolecular transferase activity)
509	RHSIM_Rhsim06G0217900	318.836	1009.71	1.6701	up	2.2702e-69	2.403e-67	-	GO:0010073(meristem maintenance),GO:0048507(meristem development)	-	-
510	RHSIM_Rhsim11G0115900	0	5.19808	4.8815	up	0.0041508	0.013754	-	GO:0006355(regulation of transcription, DNA-templated)	-	GO:0003677(DNA binding)
511	RHSIM_Rhsim13G0019800	9.36876	25.8535	1.536	up	0.0057063	0.018212	-	-	-	GO:0005515(protein binding)
512	RHSIM_Rhsim10G0041800	14.6761	37.5303	1.3536	up	0.0020873	0.0074801	-	-	-	-
513	RHSIM_Rhsim09G0114900	9.93677	31.1885	1.6699	up	0.0009734	0.003766	-	-	GO:0005886(plasma membrane)	-
514	RHSIM_Rhsim08G0178900	0	4.74959	4.7565	up	0.0069959	0.021782	-	-	-	-
515	RHSIM_Rhsim02G0140800	6.7273	18.924	1.5175	up	0.013348	0.038185	-	-	-	-
516	RHSIM_Rhsim13G0012400	0.736934	10.8359	3.6316	up	0.00257	0.0089941	-	-	-	-
517	RHSIM_Rhsim10G0174300	62.4292	135.285	1.1375	up	1.2408e-06	7.8632e-06	-	-	-	GO:0008270(zinc ion binding),GO:0016491(oxidoreductase activity)
518	RHSIM_Rhsim03G0206000	8.12534	31.5101	2.0169	up	0.00016722	0.00075552	-	-	-	GO:0030247(polysaccharide binding)
519	RHSIM_Rhsim12G0203600	17.3167	50.2083	1.5622	up	5.857e-05	0.00028594	-	-	-	GO:0003993(acid phosphatase activity)
520	RHSIM_Rhsim08G0015400	16.335	40.0104	1.3348	up	0.0021771	0.0077632	-	-	-	-
521	RHSIM_Rhsim09G0059600	0	7.78661	5.4595	up	0.0004644	0.0019232	-	GO:0006508(proteolysis)	-	GO:0008234(cysteine-type peptidase activity)
522	RHSIM_Rhsim01G0056000	15.5327	55.4142	1.8488	up	3.8692e-06	2.2855e-05	-	GO:0006952(defense response)	-	GO:0043531(ADP binding)
523	RHSIM_Rhsim02G0078800	0	5.50087	4.9653	up	0.0032476	0.011068	-	GO:0006952(defense response)	-	-
524	RHSIM_Rhsim06G0015700	20.7073	55.8899	1.4327	up	5.5973e-05	0.00027401	-	-	-	-
525	RHSIM_Rhsim07G0103200	13.9021	43.2451	1.5904	up	0.00022063	0.00097249	-	-	-	-
526	RHSIM_RhsimUnG0036100	22.4694	89.6331	1.9794	up	2.4377e-10	2.3434e-09	-	GO:0006952(defense response)	-	GO:0043531(ADP binding)
527	RHSIM_Rhsim04G0028200	1.34873	8.93257	3.0558	up	0.012145	0.035222	-	-	-	-
528	RHSIM_Rhsim07G0165800	28.5867	61.0271	1.0856	up	0.0011368	0.0043283	-	-	-	GO:0003676(nucleic acid binding),GO:0008270(zinc ion binding)
529	RHSIM_Rhsim01G0168900	20.9176	54.5099	1.3568	up	0.00019517	0.00086966	-	GO:0006952(defense response)	-	-
530	RHSIM_Rhsim04G0227000	10.4062	51.2414	2.2628	up	1.5637e-07	1.116e-06	-	-	-	-
531	RHSIM_RhsimUnG0230200	0	6.88964	5.2894	up	0.00089847	0.0035071	-	-	-	-
532	RHSIM_Rhsim06G0111500	27.9247	59.0091	1.0505	up	0.0030438	0.010452	-	-	-	GO:0003676(nucleic acid binding),GO:0008270(zinc ion binding)
533	RHSIM_Rhsim04G0213300	0	5.10971	4.8612	up	0.0046424	0.015198	-	-	-	GO:0005515(protein binding)
534	RHSIM_Rhsim11G0055100	0	13.6599	6.2792	up	7.4569e-06	4.2268e-05	-	-	-	GO:0004867(serine-type endopeptidase inhibitor activity)
535	RHSIM_Rhsim08G0172500	0	7.30707	5.3719	up	0.00064267	0.0025854	-	-	-	GO:0005515(protein binding)
536	RHSIM_Rhsim05G0078800	0	3.88017	4.4553	up	0.016823	0.046529	-	-	-	-
537	RHSIM_Rhsim01G0240300	1.47476	13.2687	3.1113	up	0.0025548	0.0089468	-	-	-	GO:0008194(UDP-glycosyltransferase activity)
538	RHSIM_Rhsim08G0107900	12.4084	60.3817	2.3019	up	5.5131e-09	4.6231e-08	-	-	-	GO:0004497(monooxygenase activity),GO:0005506(iron ion binding),GO:0016705(oxidoreductase activity, acting on paired donors, with incorporation or reduction of molecular oxygen),GO:0020037(heme binding)
539	RHSIM_Rhsim03G0139400	16.3956	45.5786	1.4594	up	0.00025624	0.001114	-	GO:0005975(carbohydrate metabolic process)	-	GO:0004553(hydrolase activity, hydrolyzing O-glycosyl compounds)
540	RHSIM_Rhsim06G0133000	0	12.3993	6.1373	up	1.5218e-05	8.1722e-05	-	GO:0010073(meristem maintenance),GO:0048507(meristem development)	-	-
541	RHSIM_Rhsim10G0034100	44.3699	111.351	1.3233	up	2.7019e-07	1.8723e-06	-	-	-	GO:0005515(protein binding)
542	RHSIM_RhsimUnG0239400	160.818	415.614	1.3735	up	1.9835e-20	3.8939e-19	-	-	-	-
543	RHSIM_Rhsim01G0193200	99.0909	273.139	1.4553	up	3.4367e-18	5.9503e-17	-	GO:0005975(carbohydrate metabolic process)	-	GO:0004553(hydrolase activity, hydrolyzing O-glycosyl compounds)
544	RHSIM_Rhsim04G0055200	38.8565	122.738	1.6362	up	8.4235e-10	7.6933e-09	-	-	-	GO:0043531(ADP binding)
545	RHSIM_Rhsim13G0229900	156.938	491.239	1.6358	up	3.7189e-37	1.5374e-35	-	GO:0005975(carbohydrate metabolic process)	-	GO:0004553(hydrolase activity, hydrolyzing O-glycosyl compounds)
546	RHSIM_Rhsim06G0119600	0	15.3737	6.4495	up	3.0144e-06	1.808e-05	-	-	-	GO:0008270(zinc ion binding)
547	RHSIM_Rhsim02G0173500	5.86985	19.4683	1.6944	up	0.007335	0.022716	-	GO:0006355(regulation of transcription, DNA-templated)	-	GO:0003700(DNA-binding transcription factor activity),GO:0003677(DNA binding)
548	RHSIM_Rhsim13G0039000	2304.88	4835.88	1.0672	up	3.0721e-117	8.1444e-115	-	GO:0055085(transmembrane transport)	GO:0016020(membrane)	GO:0022857(transmembrane transporter activity)
549	RHSIM_Rhsim02G0109100	7.86242	51.976	2.5945	up	2.5245e-07	1.7553e-06	-	-	GO:0005576(extracellular region)	-
550	RHSIM_RhsimUnG0017900	0	4.17422	4.5642	up	0.011732	0.034197	-	-	-	GO:0003677(DNA binding),GO:0046983(protein dimerization activity)
551	RHSIM_Rhsim12G0084200	6.43234	35.515	2.4996	up	2.3482e-06	1.4311e-05	-	-	-	-
552	RHSIM_Rhsim13G0097800	11.1233	25.867	1.2327	up	0.016925	0.046785	-	-	-	-
553	RHSIM_Rhsim02G0026500	43.2585	126.561	1.5849	up	6.9226e-10	6.383e-09	-	-	-	GO:0016407(acetyltransferase activity)
554	RHSIM_Rhsim05G0092200	75.2657	162.322	1.0911	up	1.4387e-07	1.0321e-06	-	-	-	-
555	RHSIM_Rhsim13G0122500	77.9321	202.089	1.3834	up	1.6746e-11	1.7823e-10	-	-	-	-
556	RHSIM_RhsimUnG0131200	81.131	180.273	1.1429	up	5.2503e-09	4.4143e-08	-	GO:0005975(carbohydrate metabolic process)	-	GO:0004553(hydrolase activity, hydrolyzing O-glycosyl compounds)
557	RHSIM_Rhsim02G0063200	49.0445	176.385	1.8136	up	1.214e-15	1.7844e-14	-	GO:0006468(protein phosphorylation)	-	GO:0004714(transmembrane receptor protein tyrosine kinase activity),GO:0004672(protein kinase activity)
558	RHSIM_Rhsim02G0091200	20.1107	54.0066	1.4217	up	9.6506e-05	0.00045338	-	-	-	-
559	RHSIM_Rhsim06G0016700	0	11.4152	6.017	up	2.8852e-05	0.00014854	-	-	-	-
560	RHSIM_Rhsim12G0186500	1332.21	3102.19	1.2194	up	2.8133e-99	5.3134e-97	-	-	-	-
561	RHSIM_Rhsim07G0250700	3.46182	25.7043	2.9078	up	1.4516e-05	7.8245e-05	-	-	-	GO:0005515(protein binding)
562	RHSIM_Rhsim12G0114900	37.2331	249.957	2.8009	up	3.3107e-35	1.2705e-33	-	GO:0006306(DNA methylation)	-	GO:0008168(methyltransferase activity)
563	RHSIM_Rhsim04G0083000	0.899157	10.8696	4.0015	up	0.0020295	0.0072926	-	-	-	GO:0016788(hydrolase activity, acting on ester bonds)
564	RHSIM_Rhsim06G0230900	125.062	341.929	1.4579	up	3.9022e-22	8.472e-21	-	GO:0030244(cellulose biosynthetic process)	GO:0016020(membrane)	GO:0016760(cellulose synthase (UDP-forming) activity)
565	RHSIM_Rhsim06G0123200	62.8965	185.778	1.565	up	1.284e-14	1.7412e-13	-	GO:0006468(protein phosphorylation)	-	GO:0004672(protein kinase activity),GO:0005524(ATP binding)
566	RHSIM_Rhsim01G0056900	15.7147	304.083	4.2696	up	2.1827e-59	1.8177e-57	-	GO:0006952(defense response)	-	GO:0043531(ADP binding)
567	RHSIM_Rhsim02G0114300	0	14.5306	6.365	up	4.3148e-06	2.5276e-05	-	-	-	-
568	RHSIM_Rhsim05G0204000	3.79848	29.8334	2.9204	up	2.5189e-06	1.5272e-05	-	-	-	-
569	RHSIM_Rhsim13G0215700	44.0514	292.398	2.7751	up	9.3405e-42	4.5516e-40	-	-	-	GO:0005515(protein binding)
570	RHSIM_Rhsim04G0047900	0	3.83161	4.4402	up	0.016635	0.046066	-	-	-	-
571	RHSIM_RhsimUnG0203000	16.2069	37.6748	1.2257	up	0.00514	0.016611	-	-	-	-
572	RHSIM_Rhsim07G0062400	6.07378	19.7422	1.6853	up	0.0070872	0.022024	-	-	-	-
573	RHSIM_Rhsim13G0172500	30.5265	69.5484	1.218	up	0.00015806	0.00071611	-	-	-	GO:0005515(protein binding)
574	RHSIM_Rhsim11G0084100	7631.15	16298.8	1.0951	up	9.2704e-125	2.8199e-122	-	-	-	GO:0005515(protein binding)
575	RHSIM_Rhsim11G0081400	23.3059	60.9213	1.377	up	5.4597e-05	0.00026777	-	GO:0006468(protein phosphorylation),GO:0048544(recognition of pollen)	-	GO:0004674(protein serine/threonine kinase activity),GO:0004672(protein kinase activity)
576	RHSIM_Rhsim06G0120400	21.0469	62.6405	1.6226	up	1.4953e-05	8.0406e-05	-	GO:0006468(protein phosphorylation)	-	GO:0004672(protein kinase activity),GO:0030247(polysaccharide binding),GO:0005524(ATP binding)
577	RHSIM_Rhsim08G0011400	155.566	516.02	1.7181	up	7.7362e-41	3.6829e-39	-	GO:0006468(protein phosphorylation)	-	GO:0004672(protein kinase activity),GO:0005524(ATP binding),GO:0005515(protein binding)
578	RHSIM_Rhsim11G0079200	7.91381	30.7737	1.981	up	0.00016801	0.00075883	-	-	-	GO:0008270(zinc ion binding)
579	RHSIM_Rhsim04G0115900	0.884858	40.0016	5.4283	up	8.8013e-09	7.2438e-08	-	GO:0055085(transmembrane transport)	GO:0016020(membrane)	GO:0022857(transmembrane transporter activity)
580	RHSIM_Rhsim02G0139900	0	4.80691	4.7709	up	0.0063601	0.02006	-	-	-	-
581	RHSIM_Rhsim06G0209100	1.48906	14.6141	3.4741	up	0.00052784	0.0021614	-	GO:0006468(protein phosphorylation)	-	GO:0005524(ATP binding),GO:0004672(protein kinase activity)
582	RHSIM_Rhsim06G0217800	45.2983	123.352	1.4421	up	1.8507e-09	1.6329e-08	-	-	-	-
583	RHSIM_RhsimUnG0127500	1.79831	11.4813	2.9779	up	0.006765	0.021166	-	-	-	GO:0030246(carbohydrate binding)
584	RHSIM_Rhsim03G0253600	192.053	526	1.4536	up	8.7414e-28	2.4765e-26	-	-	-	-
585	RHSIM_Rhsim05G0218300	76.0359	224.663	1.5359	up	1.922e-15	2.7812e-14	-	-	-	GO:0043531(ADP binding)
586	RHSIM_Rhsim05G0224800	0	4.26259	4.5893	up	0.011758	0.03425	-	-	-	GO:0016413(O-acetyltransferase activity),GO:0016740(transferase activity)
587	RHSIM_Rhsim13G0061300	14.8439	49.0615	1.6922	up	3.6643e-05	0.0001856	-	-	-	-
588	RHSIM_Rhsim05G0017600	0.589905	21.3366	5.1031	up	1.4538e-05	7.8336e-05	-	-	-	-
589	RHSIM_Rhsim06G0066300	27.9542	73.7484	1.3925	up	1.4152e-05	7.6467e-05	-	GO:0005975(carbohydrate metabolic process)	-	GO:0004553(hydrolase activity, hydrolyzing O-glycosyl compounds),GO:0016798(hydrolase activity, acting on glycosyl bonds)
590	RHSIM_RhsimUnG0156400	24.724	63.8371	1.3795	up	4.6206e-05	0.00022993	-	GO:0030244(cellulose biosynthetic process)	GO:0016020(membrane)	GO:0016760(cellulose synthase (UDP-forming) activity)
591	RHSIM_Rhsim05G0143400	26.7032	54.6643	1.0133	up	0.0028608	0.0098861	-	-	-	-
592	RHSIM_Rhsim13G0084600	46.3956	96.8378	1.0659	up	8.2275e-05	0.00039201	-	-	-	GO:0005524(ATP binding)
593	RHSIM_Rhsim08G0100100	17.1886	40.0502	1.2059	up	0.0034817	0.011778	-	-	-	-
594	RHSIM_Rhsim01G0107000	18.67	91.1143	2.2682	up	4.4191e-12	4.9362e-11	-	GO:0006468(protein phosphorylation)	-	GO:0004672(protein kinase activity),GO:0004714(transmembrane receptor protein tyrosine kinase activity),GO:0005524(ATP binding)
595	RHSIM_Rhsim06G0208500	20.3061	43.5708	1.0972	up	0.0094468	0.028442	-	GO:0006351(transcription, DNA-templated)	-	GO:0043565(sequence-specific DNA binding)
596	RHSIM_Rhsim08G0060400	19.5272	48.949	1.2933	up	0.00097086	0.0037572	-	GO:0006508(proteolysis)	GO:0031012(extracellular matrix)	GO:0004222(metalloendopeptidase activity),GO:0008270(zinc ion binding),GO:0008237(metallopeptidase activity)
597	RHSIM_Rhsim02G0140900	20.4179	48.4109	1.2112	up	0.0017083	0.0062447	-	-	-	GO:0016788(hydrolase activity, acting on ester bonds)
598	RHSIM_Rhsim06G0140500	304.05	804.077	1.4027	up	1.3439e-46	7.8294e-45	-	GO:0045017(glycerolipid biosynthetic process)	-	GO:0008374(O-acyltransferase activity),GO:0004144(diacylglycerol O-acyltransferase activity)
599	RHSIM_Rhsim08G0061000	1.18651	9.81203	3.0109	up	0.0068773	0.021473	-	GO:0006508(proteolysis)	GO:0031012(extracellular matrix)	GO:0004222(metalloendopeptidase activity),GO:0008270(zinc ion binding),GO:0008237(metallopeptidase activity)
600	RHSIM_Rhsim08G0233100	865.617	2366.18	1.4515	up	9.0331e-120	2.4625e-117	-	-	-	-
601	RHSIM_RhsimMtG0001900	29.9689	109.806	1.8821	up	1.2289e-10	1.2132e-09	-	GO:0022900(electron transport chain),GO:0015074(DNA integration)	GO:0016021(integral component of membrane),GO:0016020(membrane)	GO:0004129(cytochrome-c oxidase activity),GO:0005507(copper ion binding),GO:0016491(oxidoreductase activity),GO:0003676(nucleic acid binding)
602	RHSIM_Rhsim07G0014400	2.11308	30.0054	3.6533	up	3.4971e-07	2.3879e-06	-	-	-	-
603	RHSIM_Rhsim03G0005900	9.24065	23.376	1.333	up	0.014573	0.041122	-	-	-	-
604	RHSIM_Rhsim10G0203400	37.9356	106.895	1.5217	up	1.2041e-07	8.7315e-07	-	GO:0048364(root development),GO:0048367(shoot system development)	-	-
605	RHSIM_RhsimUnG0106500	6.29202	20.3626	1.7388	up	0.0064423	0.020301	-	-	-	GO:0043531(ADP binding)
606	RHSIM_Rhsim08G0208200	17.8278	50.3046	1.4817	up	0.00010081	0.00047223	-	-	-	-
607	RHSIM_Rhsim11G0096000	39.3727	220.325	2.5053	up	4.3221e-30	1.3532e-28	-	-	-	-
608	RHSIM_Rhsim09G0049200	20.0197	40.2344	1.0151	up	0.010239	0.030476	-	-	-	-
609	RHSIM_Rhsim04G0213200	0	5.24664	4.8926	up	0.0042008	0.013892	-	-	-	GO:0005515(protein binding)
610	RHSIM_Rhsim11G0055000	0.491289	9.80198	4.0517	up	0.0028433	0.0098292	-	-	-	-
611	RHSIM_Rhsim09G0041000	19.4298	244.207	3.6659	up	1.8357e-47	1.1074e-45	-	-	-	-
612	RHSIM_Rhsim11G0137300	23.7411	52.6437	1.1347	up	0.001598	0.005884	-	-	-	GO:0005515(protein binding)
613	RHSIM_Rhsim05G0015600	2.47164	73.2794	4.8891	up	4.6823e-16	7.0877e-15	-	GO:0006468(protein phosphorylation),GO:0016567(protein ubiquitination)	-	GO:0004672(protein kinase activity),GO:0005524(ATP binding),GO:0004842(ubiquitin-protein transferase activity)
614	RHSIM_Rhsim09G0013900	33.6816	122.793	1.828	up	1.8697e-11	1.9784e-10	-	-	-	GO:0005515(protein binding)
615	RHSIM_Rhsim01G0240400	32.3172	89.835	1.5102	up	4.6695e-07	3.138e-06	-	-	GO:0016021(integral component of membrane)	GO:0004252(serine-type endopeptidase activity),GO:0008194(UDP-glycosyltransferase activity)
616	RHSIM_Rhsim08G0107800	5.54749	18.5328	1.7843	up	0.0069642	0.021709	-	-	-	GO:0004497(monooxygenase activity),GO:0005506(iron ion binding),GO:0016705(oxidoreductase activity, acting on paired donors, with incorporation or reduction of molecular oxygen),GO:0020037(heme binding)
617	RHSIM_Rhsim09G0016200	13.2364	30.3965	1.1942	up	0.010015	0.029907	-	-	-	-
618	RHSIM_Rhsim07G0192100	83.5144	273.603	1.6886	up	1.1606e-21	2.4642e-20	-	-	-	-
619	RHSIM_Rhsim07G0098400	99.1913	352.123	1.8238	up	9.1515e-33	3.2568e-31	-	-	-	GO:0005515(protein binding)
620	RHSIM_RhsimUnG0056800	25.4749	73.3463	1.5113	up	1.8527e-06	1.1464e-05	-	-	-	GO:0005515(protein binding)
621	RHSIM_Rhsim03G0047100	25.4125	119.26	2.2441	up	3.0445e-15	4.3296e-14	-	-	-	-
622	RHSIM_Rhsim07G0229300	9.43698	32.9102	1.7908	up	0.00028137	0.0012146	-	-	-	GO:0005509(calcium ion binding)
623	RHSIM_Rhsim12G0142000	62.2241	160.293	1.3754	up	3.0009e-10	2.8535e-09	-	GO:0006869(lipid transport)	-	-
624	RHSIM_Rhsim09G0045300	5.37856	20.476	1.8981	up	0.0026045	0.0090996	-	-	-	-
625	RHSIM_Rhsim01G0188000	13.3131	38.5818	1.5025	up	0.00081731	0.0032247	-	GO:0005975(carbohydrate metabolic process)	-	GO:0008061(chitin binding)
626	RHSIM_Rhsim06G0015200	6.01688	25.6692	2.0343	up	0.00057362	0.0023277	-	-	-	-
627	RHSIM_Rhsim06G0221900	1.22822	28.1904	4.257	up	6.3862e-07	4.2171e-06	-	-	-	GO:0016757(glycosyltransferase activity)
628	RHSIM_Rhsim12G0205500	7.25359	45.0142	2.6103	up	5.5239e-08	4.171e-07	-	GO:0006952(defense response)	-	GO:0043531(ADP binding)
629	RHSIM_Rhsim09G0157400	10.8852	37.5938	1.8303	up	0.00011719	0.00054288	-	-	-	GO:0030247(polysaccharide binding)
630	RHSIM_Rhsim06G0085100	0.589905	15.2604	4.6171	up	0.00018604	0.00083271	-	-	-	-
631	RHSIM_Rhsim04G0171600	9.40198	45.8586	2.3016	up	1.2428e-06	7.8707e-06	-	GO:0006355(regulation of transcription, DNA-templated)	-	GO:0003700(DNA-binding transcription factor activity),GO:0043565(sequence-specific DNA binding),GO:0008270(zinc ion binding)
632	RHSIM_Rhsim04G0195400	2.2896	121.105	6.0007	up	1.3379e-20	2.6627e-19	-	GO:0006508(proteolysis)	-	GO:0008234(cysteine-type peptidase activity)
633	RHSIM_Rhsim12G0022500	48.0241	118.121	1.3013	up	1.3644e-07	9.8321e-07	-	GO:0006468(protein phosphorylation)	-	GO:0004672(protein kinase activity),GO:0005524(ATP binding)
634	RHSIM_Rhsim03G0054300	8.66475	23.8193	1.4105	up	0.017143	0.047301	-	-	-	-
635	RHSIM_Rhsim03G0010100	2806.61	13625.6	2.2772	up	0	0	-	-	-	GO:0005515(protein binding)
636	RHSIM_RhsimMtG0000400	42.2349	122.865	1.5307	up	1.5902e-09	1.4121e-08	-	GO:0009060(aerobic respiration)	GO:0016021(integral component of membrane)	GO:0004129(cytochrome-c oxidase activity),GO:0020037(heme binding)
637	RHSIM_Rhsim12G0008300	25.8819	55.7319	1.096	up	0.00129	0.0048495	-	-	-	-
638	RHSIM_Rhsim04G0029100	34.3351	195.059	2.4673	up	5.0768e-26	1.324e-24	-	-	-	GO:0005515(protein binding)
639	RHSIM_Rhsim01G0079300	4.25476	27.1841	2.6708	up	8.4474e-05	0.00040175	-	-	-	-
640	RHSIM_Rhsim12G0080200	266.4	1324.37	2.3207	up	7.8999e-145	2.9267e-142	-	-	-	-
641	RHSIM_Rhsim06G0080100	4.94328	20.9455	2.0856	up	0.0013398	0.0050164	-	-	-	-
642	RHSIM_Rhsim11G0090400	1537.15	4713.96	1.6165	up	1.4579e-244	1.7553e-241	-	-	-	GO:0000166(nucleotide binding)
643	RHSIM_Rhsim02G0066000	125.321	581.654	2.2237	up	1.6063e-65	1.582e-63	-	GO:0006468(protein phosphorylation)	-	GO:0004672(protein kinase activity),GO:0005524(ATP binding),GO:0004714(transmembrane receptor protein tyrosine kinase activity)
644	RHSIM_Rhsim12G0123000	4675.78	11203.6	1.2614	up	1.3794e-189	8.4811e-187	-	GO:0006952(defense response),GO:0009738(abscisic acid-activated signaling pathway)	-	GO:0004864(protein phosphatase inhibitor activity),GO:0010427(abscisic acid binding),GO:0038023(signaling receptor activity)
645	RHSIM_Rhsim08G0081600	15.4822	35.7491	1.1682	up	0.0078328	0.024066	-	-	-	GO:0016787(hydrolase activity)
646	RHSIM_Rhsim05G0138000	2.55506	15.3264	2.4278	up	0.0040971	0.013596	-	GO:0006355(regulation of transcription, DNA-templated)	-	GO:0008270(zinc ion binding)
647	RHSIM_Rhsim06G0212600	59.3239	155.482	1.4011	up	7.4285e-10	6.8298e-09	-	-	-	GO:0016491(oxidoreductase activity),GO:0008270(zinc ion binding)
648	RHSIM_Rhsim10G0197400	7.54765	27.7353	1.8351	up	0.0016948	0.0061976	-	-	-	-
649	RHSIM_Rhsim02G0232200	8.75696	28.1068	1.7176	up	0.0010816	0.0041343	-	-	-	-
650	RHSIM_RhsimUnG0074200	20.7064	61.0481	1.5526	up	1.9095e-05	0.00010108	-	-	-	-
651	RHSIM_Rhsim02G0114200	8.24377	55.3753	2.7335	up	6.5572e-10	6.0635e-09	-	GO:0006355(regulation of transcription, DNA-templated)	-	GO:0008270(zinc ion binding),GO:0003676(nucleic acid binding)
652	RHSIM_Rhsim02G0133500	76.9185	253.35	1.7261	up	5.8276e-22	1.2567e-20	-	-	-	GO:0005515(protein binding)
653	RHSIM_Rhsim10G0074300	5.6318	33.6738	2.5881	up	2.5398e-06	1.539e-05	-	-	-	-
654	RHSIM_Rhsim05G0204100	2.52855	27.1276	3.5734	up	2.9495e-06	1.7709e-05	-	-	-	-
655	RHSIM_RhsimUnG0035600	127.979	276.248	1.1042	up	1.5512e-12	1.8019e-11	-	-	-	-
656	RHSIM_Rhsim06G0225800	6.55748	23.5467	1.786	up	0.0027459	0.0095452	-	-	-	-
657	RHSIM_Rhsim10G0026300	70.3837	146.503	1.0467	up	3.4609e-06	2.0603e-05	-	-	-	GO:0005515(protein binding)
658	RHSIM_Rhsim13G0183900	14.8935	90.2178	2.6228	up	5.8302e-14	7.5584e-13	-	-	GO:0016020(membrane)	GO:0015276(ligand-gated ion channel activity)
659	RHSIM_Rhsim02G0215000	35.686	146.464	2.0462	up	2.4588e-17	4.0233e-16	-	-	-	-
660	RHSIM_RhsimUnG0122100	32.1824	87.8296	1.4602	up	3.0764e-07	2.1182e-06	-	-	-	-
661	RHSIM_Rhsim09G0134500	0	9.65759	5.7765	up	9.6041e-05	0.00045163	-	-	-	-
662	RHSIM_RhsimUnG0070500	219.247	727.145	1.7345	up	2.0517e-57	1.6288e-55	-	-	-	GO:0004497(monooxygenase activity),GO:0005506(iron ion binding),GO:0016705(oxidoreductase activity, acting on paired donors, with incorporation or reduction of molecular oxygen),GO:0020037(heme binding)
663	RHSIM_RhsimUnG0131500	11.88	81.4344	2.7148	up	4.736e-13	5.7502e-12	-	GO:0005975(carbohydrate metabolic process)	-	GO:0004553(hydrolase activity, hydrolyzing O-glycosyl compounds)
664	RHSIM_RhsimUnG0149000	0	27.3704	7.2782	up	2.4727e-08	1.9422e-07	-	GO:0006508(proteolysis)	-	GO:0008234(cysteine-type peptidase activity)
665	RHSIM_Rhsim03G0200500	7.46423	24.5666	1.7225	up	0.002217	0.0078841	-	-	-	-
666	RHSIM_Rhsim01G0025000	14.2332	35.739	1.3306	up	0.0022906	0.0081196	-	-	-	GO:0005515(protein binding)
667	RHSIM_Rhsim05G0177900	16.479	39.922	1.246	up	0.0028044	0.0097112	-	-	-	-
668	RHSIM_Rhsim08G0069800	7.40181	32.9938	2.2423	up	0.00036714	0.0015502	-	-	-	-
669	RHSIM_RhsimUnG0154100	8.20876	24.5929	1.5968	up	0.0034345	0.011639	-	-	-	GO:0016413(O-acetyltransferase activity),GO:0016740(transferase activity)
670	RHSIM_Rhsim04G0187200	7.36561	26.4626	1.8479	up	0.0013177	0.0049421	-	-	-	-
671	RHSIM_Rhsim05G0197500	0	5.34643	4.9305	up	0.005013	0.016264	-	-	-	-
672	RHSIM_Rhsim03G0040900	0	6.41139	5.1777	up	0.0015364	0.0056716	-	-	-	-
673	RHSIM_Rhsim10G0028300	1.22822	18.5814	3.6791	up	9.1829e-05	0.00043388	-	GO:0000375(RNA splicing, via transesterification reactions)	-	GO:0003723(RNA binding),GO:0003729(mRNA binding)
674	RHSIM_Rhsim04G0076700	0	10.9505	5.9519	up	4.5597e-05	0.00022718	-	-	-	-
675	RHSIM_Rhsim03G0154000	78.7868	275.429	1.8117	up	8.7316e-26	2.2629e-24	-	-	-	-
676	RHSIM_Rhsim02G0245800	21.4089	138.658	2.6596	up	8.5697e-21	1.7329e-19	-	GO:0006508(proteolysis)	-	GO:0008234(cysteine-type peptidase activity),GO:0003700(DNA-binding transcription factor activity)
677	RHSIM_Rhsim01G0017600	0	5.48337	4.9615	up	0.0031069	0.010648	-	GO:0006355(regulation of transcription, DNA-templated)	-	-
678	RHSIM_Rhsim11G0126400	34.1172	116.996	1.7563	up	1.4175e-10	1.3933e-09	-	GO:0010215(cellulose microfibril organization)	GO:0031225(anchored component of membrane)	-
679	RHSIM_Rhsim01G0044700	0	6.52473	5.2118	up	0.0011852	0.0044935	-	-	-	-
680	RHSIM_Rhsim03G0056100	1.71951	256.546	6.8998	up	5.1467e-33	1.8452e-31	-	GO:0006355(regulation of transcription, DNA-templated)	-	GO:0008168(methyltransferase activity)
681	RHSIM_Rhsim08G0038000	0	5.18057	4.8774	up	0.0049152	0.01598	-	GO:0006869(lipid transport)	-	GO:0008289(lipid binding)
682	RHSIM_Rhsim10G0033700	0	22.4826	6.9985	up	1.2626e-07	9.1354e-07	-	-	-	-
683	RHSIM_Rhsim12G0022600	0	25.9466	7.2014	up	4.0686e-08	3.1188e-07	-	-	-	GO:0005515(protein binding)
684	RHSIM_Rhsim04G0224900	46.3281	126.594	1.4238	up	2.9522e-08	2.3001e-07	-	GO:0030036(actin cytoskeleton organization)	-	GO:0051015(actin filament binding)
685	RHSIM_Rhsim07G0111600	3.55284	15.7338	2.1136	up	0.0043968	0.014472	-	-	-	-
686	RHSIM_Rhsim09G0127300	2.2117	13.5067	2.504	up	0.004585	0.015023	-	-	-	GO:0030247(polysaccharide binding)
687	RHSIM_Rhsim11G0159200	320.822	1352.73	2.0747	up	3.0083e-129	9.5527e-127	-	-	-	-
688	RHSIM_Rhsim08G0052900	109.568	353.894	1.6918	up	3.6895e-26	9.6748e-25	-	-	-	-
689	RHSIM_Rhsim09G0143100	5.5673	31.398	2.411	up	0.00010592	0.00049356	-	-	-	-
690	RHSIM_RhsimUnG0032700	6.26342	29.6899	2.2115	up	9.8851e-05	0.00046394	-	-	-	GO:0005515(protein binding)
691	RHSIM_Rhsim07G0103000	19.2961	110.612	2.5398	up	1.1517e-15	1.6945e-14	-	-	-	GO:0003676(nucleic acid binding)
692	RHSIM_Rhsim05G0176900	129.837	388.848	1.5884	up	1.2403e-25	3.1945e-24	-	-	-	GO:0005515(protein binding)
693	RHSIM_Rhsim03G0038000	79.09	191.424	1.2758	up	2.2096e-10	2.1355e-09	-	-	-	-
694	RHSIM_Rhsim03G0150100	49.2973	119.177	1.3064	up	3.2132e-07	2.2066e-06	-	GO:0055085(transmembrane transport),GO:0042938(dipeptide transport)	GO:0016020(membrane)	GO:0022857(transmembrane transporter activity),GO:0042937(tripeptide transmembrane transporter activity),GO:0071916(dipeptide transmembrane transporter activity)
695	RHSIM_Rhsim01G0064900	3.14586	19.183	2.5339	up	0.0013251	0.004967	-	-	-	-
696	RHSIM_Rhsim01G0244500	14.8441	35.4887	1.2741	up	0.0051686	0.016686	-	-	-	GO:0003677(DNA binding)
697	RHSIM_Rhsim11G0112200	3.8828	24.1881	2.5384	up	0.00019917	0.00088493	-	-	-	-
698	RHSIM_Rhsim04G0054300	113.175	231.778	1.0276	up	6.8222e-09	5.6731e-08	-	-	-	-
699	RHSIM_Rhsim01G0104000	0.589905	8.81047	3.8203	up	0.0053846	0.017304	-	-	-	-
700	RHSIM_Rhsim08G0034000	61.3412	125.048	1.0177	up	8.2448e-06	4.647e-05	-	-	-	-
701	RHSIM_Rhsim01G0074000	22.2655	47.2365	1.0713	up	0.0042223	0.013947	-	-	-	-
702	RHSIM_Rhsim03G0052700	691.66	1746.93	1.3399	up	5.4177e-44	2.8621e-42	-	-	-	GO:0046872(metal ion binding)
703	RHSIM_Rhsim01G0219600	18.6283	43.0259	1.1996	up	0.0028759	0.0099362	-	-	-	-
704	RHSIM_Rhsim01G0245100	142.918	293.483	1.0234	up	8.2707e-10	7.5609e-09	-	-	GO:0016020(membrane)	GO:0016655(oxidoreductase activity, acting on NAD(P)H, quinone or similar compound as acceptor)
705	RHSIM_Rhsim01G0099900	319.145	780.637	1.2941	up	1.8488e-37	7.7317e-36	-	-	-	GO:0005515(protein binding)
706	RHSIM_Rhsim10G0187900	66.7846	165.02	1.3397	up	6.3497e-09	5.297e-08	-	-	-	GO:0035673(oligopeptide transmembrane transporter activity)
707	RHSIM_Rhsim02G0115300	0	4.77585	4.7633	up	0.0063237	0.019962	-	-	-	-
708	RHSIM_Rhsim05G0179100	13.7562	35.5496	1.3964	up	0.0021415	0.0076456	-	-	-	GO:0005515(protein binding)
709	RHSIM_Rhsim01G0268800	30.88	104.945	1.7305	up	1.5191e-09	1.3511e-08	-	-	-	GO:0005515(protein binding)
710	RHSIM_Rhsim04G0200700	0.540597	9.32373	3.939	up	0.0030661	0.010523	-	-	-	-
711	RHSIM_RhsimUnG0145800	0	11.8462	6.0686	up	2.2174e-05	0.00011618	-	-	-	-
712	RHSIM_Rhsim09G0045200	4.29737	20.4922	2.2494	up	0.00071829	0.0028646	-	-	-	-
713	RHSIM_Rhsim01G0134700	16.5654	81.0344	2.3106	up	2.6105e-11	2.7312e-10	-	-	-	GO:0003676(nucleic acid binding),GO:0008270(zinc ion binding)
714	RHSIM_Rhsim11G0142600	1269.43	4902.4	1.9486	up	4.1162e-292	6.6081e-289	-	GO:0006414(translational elongation)	-	GO:0003746(translation elongation factor activity),GO:0003676(nucleic acid binding),GO:0008270(zinc ion binding)
715	RHSIM_Rhsim05G0038000	0	151.169	9.746	up	6.2386e-16	9.3651e-15	-	-	-	GO:0005515(protein binding),GO:0003700(DNA-binding transcription factor activity)
716	RHSIM_Rhsim02G0148600	4.16464	18.3709	2.2313	up	0.0016267	0.0059776	-	-	-	-
717	RHSIM_Rhsim08G0121200	0	58.1669	8.3659	up	1.1688e-11	1.2579e-10	-	-	-	-
718	RHSIM_Rhsim10G0199800	3.27218	22.7792	2.8522	up	0.00012334	0.00056809	-	-	-	-
719	RHSIM_Rhsim03G0228400	259.734	657.853	1.3459	up	1.726e-28	5.0228e-27	-	-	-	GO:0030145(manganese ion binding)
720	RHSIM_Rhsim09G0034200	21.2829	74.8729	1.799	up	1.1803e-07	8.5717e-07	-	GO:0006468(protein phosphorylation)	-	GO:0004714(transmembrane receptor protein tyrosine kinase activity)
721	RHSIM_Rhsim07G0117500	70.8928	231.433	1.7038	up	1.8432e-20	3.6282e-19	-	-	-	GO:0003824(catalytic activity)
722	RHSIM_Rhsim06G0052200	43.2814	1141.85	4.6967	up	1.0011e-50	6.712e-49	-	GO:0006508(proteolysis)	-	GO:0004252(serine-type endopeptidase activity),GO:0008236(serine-type peptidase activity)
723	RHSIM_Rhsim05G0157000	20.2662	56.2562	1.4898	up	6.5513e-05	0.00031716	-	GO:0006952(defense response)	-	GO:0043531(ADP binding)
724	RHSIM_Rhsim05G0025200	0.982579	21.0417	4.1598	up	1.795e-05	9.5331e-05	-	-	-	GO:0005515(protein binding),GO:0003700(DNA-binding transcription factor activity)
725	RHSIM_Rhsim10G0071000	1912.49	4335.15	1.1844	up	2.559e-108	5.6883e-106	-	GO:0006869(lipid transport)	-	-
726	RHSIM_Rhsim03G0202400	83.2768	279.503	1.7655	up	8.9229e-22	1.9043e-20	-	-	-	-
727	RHSIM_Rhsim10G0172100	10.1815	34.278	1.7465	up	0.00033324	0.0014199	-	-	-	-
728	RHSIM_Rhsim04G0042400	0	32.5974	7.5328	up	3.4739e-09	2.9797e-08	-	-	-	GO:0046983(protein dimerization activity),GO:0003677(DNA binding)
729	RHSIM_RhsimPtG0005800	587.184	1281.08	1.1194	up	7.9222e-40	3.6396e-38	-	GO:0009772(photosynthetic electron transport in photosystem II),GO:0019684(photosynthesis, light reaction)	-	GO:0045156(electron transporter, transferring electrons within the cyclic electron transport pathway of photosynthesis activity)
730	RHSIM_Rhsim01G0052800	138.913	364.572	1.387	up	6.7016e-21	1.3619e-19	-	-	-	-
731	RHSIM_Rhsim03G0009900	1259.79	3005.94	1.2545	up	4.3523e-102	8.6143e-100	-	-	-	GO:0005515(protein binding)
732	RHSIM_Rhsim08G0051800	255.33	945.079	1.8839	up	5.0203e-77	6.4477e-75	-	-	-	-
733	RHSIM_Rhsim11G0119700	1.32684	75.1106	5.6197	up	1.0599e-14	1.4441e-13	-	-	-	GO:0005515(protein binding),GO:0043531(ADP binding)
734	RHSIM_Rhsim05G0210200	17.6752	68.3403	1.9902	up	4.9568e-08	3.7625e-07	-	-	-	-
735	RHSIM_Rhsim01G0156800	34.1479	80.0929	1.2485	up	7.81e-05	0.00037297	-	-	-	GO:0003676(nucleic acid binding),GO:0008270(zinc ion binding)
736	RHSIM_Rhsim06G0057300	33.9247	70.4244	1.0728	up	0.00043757	0.0018243	-	-	-	GO:0004497(monooxygenase activity),GO:0005506(iron ion binding),GO:0016705(oxidoreductase activity, acting on paired donors, with incorporation or reduction of molecular oxygen),GO:0020037(heme binding)
737	RHSIM_Rhsim04G0033900	13.6576	33.0284	1.2945	up	0.0056047	0.01794	-	-	-	-
738	RHSIM_Rhsim11G0120900	4.83796	20.7836	2.082	up	0.0013194	0.0049476	-	-	GO:0005634(nucleus)	GO:0005515(protein binding),GO:0043531(ADP binding),GO:0003677(DNA binding)
739	RHSIM_RhsimUnG0222300	0.294953	109.18	8.3131	up	6.0217e-12	6.6507e-11	-	-	-	-
740	RHSIM_RhsimUnG0136500	0	37.4804	7.7313	up	9.0508e-10	8.2401e-09	-	-	-	-
741	RHSIM_Rhsim06G0170700	0	200.378	10.151	up	1.8895e-17	3.1237e-16	-	GO:0010073(meristem maintenance),GO:0048507(meristem development)	-	-
742	RHSIM_Rhsim02G0094400	16.1509	64.1097	1.9907	up	1.0311e-07	7.5473e-07	-	-	-	GO:0043531(ADP binding)
743	RHSIM_Rhsim11G0117800	79.2516	162.795	1.046	up	1.8929e-06	1.169e-05	-	GO:0055085(transmembrane transport)	GO:0016020(membrane)	GO:0022857(transmembrane transporter activity)
744	RHSIM_Rhsim08G0069900	457.419	917.779	1.0036	up	5.8065e-29	1.728e-27	-	GO:0006355(regulation of transcription, DNA-templated)	-	GO:0003677(DNA binding),GO:0003700(DNA-binding transcription factor activity)
745	RHSIM_Rhsim02G0248600	35.3329	85.3461	1.2499	up	1.388e-05	7.5148e-05	-	-	-	-
746	RHSIM_Rhsim10G0093200	0.982579	11.4288	3.3137	up	0.0031212	0.010694	-	-	-	-
747	RHSIM_RhsimUnG0070400	140.032	495.605	1.8249	up	5.1563e-45	2.822e-43	-	-	-	GO:0004497(monooxygenase activity),GO:0005506(iron ion binding),GO:0016705(oxidoreductase activity, acting on paired donors, with incorporation or reduction of molecular oxygen),GO:0020037(heme binding)
748	RHSIM_Rhsim03G0103300	0	13.701	6.2764	up	7.7812e-06	4.4037e-05	-	-	-	GO:0005515(protein binding)
749	RHSIM_Rhsim06G0009000	13.2848	30.3716	1.1745	up	0.012558	0.036232	-	-	-	-
750	RHSIM_Rhsim10G0032700	0	3.98605	4.4886	up	0.018131	0.049713	-	-	-	-
751	RHSIM_Rhsim12G0209400	71.7616	517.225	2.8357	up	7.7217e-73	8.8195e-71	-	GO:0042753(positive regulation of circadian rhythm)	-	-
752	RHSIM_Rhsim09G0135000	55.9495	194.241	1.7958	up	9.7303e-18	1.6386e-16	-	-	-	-
753	RHSIM_Rhsim11G0119200	12.0633	263.5	4.4503	up	1.4275e-52	9.9161e-51	-	-	-	GO:0005515(protein binding)
754	RHSIM_Rhsim05G0033800	8.42491	128.133	3.8208	up	1.1652e-25	3.0036e-24	-	GO:0006468(protein phosphorylation)	-	GO:0005515(protein binding),GO:0005524(ATP binding),GO:0004672(protein kinase activity),GO:0004714(transmembrane receptor protein tyrosine kinase activity)
755	RHSIM_Rhsim01G0108100	166.806	367.677	1.1402	up	1.7625e-17	2.9203e-16	-	GO:0006468(protein phosphorylation)	-	GO:0004672(protein kinase activity),GO:0005524(ATP binding)
756	RHSIM_Rhsim10G0157200	2.94863	42.4221	3.6874	up	1.7082e-09	1.5119e-08	-	GO:0006508(proteolysis)	-	GO:0008234(cysteine-type peptidase activity)
757	RHSIM_Rhsim05G0197400	0	5.9454	5.0732	up	0.0025447	0.0089154	-	-	-	-
758	RHSIM_Rhsim11G0165800	0.786242	11.1037	3.6344	up	0.0017981	0.0065361	-	-	-	-
759	RHSIM_Rhsim08G0165500	0	49.4636	8.1306	up	6.3422e-11	6.4058e-10	-	-	-	-
760	RHSIM_Rhsim05G0198600	0	13.2127	6.2266	up	9.3859e-06	5.238e-05	-	-	-	GO:0003677(DNA binding)
761	RHSIM_Rhsim03G0095400	2.70299	88.7232	4.8652	up	8.2796e-19	1.4815e-17	-	GO:0016104(triterpenoid biosynthetic process)	GO:0005811(lipid droplet)	GO:0016866(intramolecular transferase activity)
762	RHSIM_Rhsim07G0060000	1.17981	69.9348	5.8205	up	3.5331e-13	4.3353e-12	-	GO:0006952(defense response)	-	GO:0005515(protein binding)
763	RHSIM_Rhsim04G0245000	659.91	1366.45	1.0509	up	9.5943e-47	5.6237e-45	-	-	-	GO:0005515(protein binding)
764	RHSIM_Rhsim07G0192900	157.021	320.009	1.0238	up	2.2796e-12	2.6109e-11	-	GO:0042545(cell wall modification)	-	GO:0003824(catalytic activity),GO:0030599(pectinesterase activity)
765	RHSIM_Rhsim05G0230300	3.76437	14.2015	1.9836	up	0.012962	0.037206	-	-	-	-
766	RHSIM_Rhsim08G0065100	75.5357	192.664	1.3562	up	3.1174e-11	3.2393e-10	-	-	-	GO:0003676(nucleic acid binding),GO:0008270(zinc ion binding)
767	RHSIM_Rhsim07G0046700	23.7195	55.8899	1.2347	up	0.00035164	0.0014912	-	-	-	GO:0003676(nucleic acid binding),GO:0008270(zinc ion binding)
768	RHSIM_Rhsim08G0164800	0	27.8005	7.2999	up	1.5548e-08	1.247e-07	-	-	-	GO:0005515(protein binding)
769	RHSIM_Rhsim05G0160000	1.86744	54.3589	4.6807	up	2.8314e-12	3.2187e-11	-	-	-	-
770	RHSIM_Rhsim03G0246300	2474.79	5542.52	1.1646	up	3.9199e-133	1.2727e-130	-	GO:0006468(protein phosphorylation)	-	GO:0004672(protein kinase activity),GO:0005524(ATP binding),GO:0005515(protein binding)
771	RHSIM_Rhsim11G0062100	0	18.3722	6.6985	up	8.1402e-07	5.2956e-06	-	-	-	GO:0005515(protein binding)
772	RHSIM_Rhsim12G0042900	0	140.906	9.6431	up	1.0002e-15	1.4792e-14	-	GO:0055085(transmembrane transport)	GO:0016021(integral component of membrane)	GO:0005524(ATP binding),GO:0140359(ABC-type transporter activity)
773	RHSIM_Rhsim05G0220900	26.5506	122.346	2.2215	up	4.0359e-16	6.1317e-15	-	-	-	-
774	RHSIM_Rhsim09G0143800	966.739	2377.84	1.2967	up	1.2698e-75	1.5816e-73	-	-	GO:0016020(membrane)	GO:0140359(ABC-type transporter activity),GO:0005524(ATP binding)
775	RHSIM_Rhsim05G0215900	20.5375	64.8154	1.6315	up	7.1604e-06	4.0713e-05	-	-	-	-
776	RHSIM_Rhsim13G0184200	412.793	1280.7	1.6359	up	1.7407e-74	2.1225e-72	-	-	GO:0016020(membrane)	GO:0015276(ligand-gated ion channel activity)
777	RHSIM_Rhsim10G0200900	20.7301	115.925	2.5225	up	8.0808e-17	1.2823e-15	-	-	-	-
778	RHSIM_Rhsim04G0028700	3.8971	16.4912	2.0472	up	0.0048392	0.015769	-	-	-	GO:0005515(protein binding)
779	RHSIM_Rhsim11G0108700	0	14.4295	6.3566	up	5.2785e-06	3.0495e-05	-	-	-	GO:0030145(manganese ion binding)
780	RHSIM_Rhsim09G0180600	126.183	478.668	1.9144	up	8.6926e-44	4.5506e-42	-	-	-	GO:0005515(protein binding)
781	RHSIM_Rhsim10G0176100	0	22.0083	6.9655	up	1.3078e-07	9.4437e-07	-	-	-	GO:0030246(carbohydrate binding)
782	RHSIM_RhsimUnG0001300	0	18.006	6.6742	up	7.6499e-07	4.9968e-06	-	-	-	-
783	RHSIM_RhsimUnG0026900	4.4937	19.2889	2.078	up	0.0018164	0.0065957	-	-	-	-
784	RHSIM_Rhsim03G0252600	0	5.77741	5.0389	up	0.0026082	0.0091103	-	-	-	-
785	RHSIM_Rhsim02G0066800	66.9835	259.867	1.9674	up	2.2449e-26	5.9351e-25	-	-	-	-
786	RHSIM_Rhsim13G0190200	5.0419	17.6945	1.8221	up	0.0060516	0.019191	-	-	-	-
787	RHSIM_RhsimUnG0122900	102.14	437.58	2.1309	up	9.7337e-41	4.6111e-39	-	-	-	-
788	RHSIM_Rhsim02G0113800	21.0714	63.0946	1.5561	up	9.863e-06	5.481e-05	-	GO:0006468(protein phosphorylation)	-	GO:0004672(protein kinase activity)
789	RHSIM_RhsimUnG0145900	3.9607	18.2786	2.2596	up	0.001373	0.005126	-	-	-	-
790	RHSIM_Rhsim03G0125300	72.6824	218.322	1.574	up	4.5194e-17	7.2635e-16	-	-	-	GO:0005524(ATP binding)
791	RHSIM_Rhsim03G0059100	92.5142	201.794	1.1213	up	1.2036e-09	1.0798e-08	-	-	-	-
792	RHSIM_Rhsim02G0215800	156.884	737.268	2.2153	up	7.4237e-73	8.5128e-71	-	-	-	GO:0005515(protein binding)
793	RHSIM_Rhsim01G0015700	41.0569	117.022	1.509	up	1.0907e-09	9.84e-09	-	-	-	-
794	RHSIM_Rhsim11G0169400	51.1112	123.284	1.2612	up	1.8457e-07	1.3031e-06	-	-	-	-
795	RHSIM_Rhsim10G0015500	142.527	356.389	1.3328	up	7.6627e-21	1.5528e-19	-	-	-	GO:0016872(intramolecular lyase activity)
796	RHSIM_RhsimUnG0090900	0.982579	12.0492	3.3841	up	0.0024815	0.0087139	-	-	-	-
797	RHSIM_RhsimUnG0164200	59.7924	196.762	1.7215	up	4.9822e-18	8.5241e-17	-	-	-	GO:0003700(DNA-binding transcription factor activity)
798	RHSIM_Rhsim13G0212400	11.9424	208.344	4.1014	up	9.6557e-05	0.00045354	-	-	-	-
799	RHSIM_Rhsim04G0021900	1914.03	4462.76	1.2184	up	6.9912e-92	1.1479e-89	-	-	-	GO:0009055(electron transfer activity)
800	RHSIM_Rhsim05G0025100	19.0371	70.0918	1.897	up	3.3184e-08	2.5722e-07	-	-	-	-
801	RHSIM_Rhsim05G0034100	0	15.1847	6.4293	up	3.8208e-06	2.2588e-05	-	-	-	-
802	RHSIM_RhsimUnG0060200	6.56507	21.5996	1.6942	up	0.0043889	0.01445	-	-	-	-
803	RHSIM_Rhsim07G0044700	0.589905	11.8637	4.2523	up	0.0010005	0.0038578	-	-	-	-
804	RHSIM_Rhsim13G0124400	67.4791	359.002	2.3919	up	4.0702e-45	2.2318e-43	-	-	-	GO:0050660(flavin adenine dinucleotide binding),GO:0071949(FAD binding),GO:0016491(oxidoreductase activity)
805	RHSIM_Rhsim01G0129300	4.71745	22.1365	2.1058	up	0.0018848	0.0068209	-	-	-	-
806	RHSIM_Rhsim03G0082900	15.14	57.0998	1.9473	up	8.927e-07	5.7684e-06	-	-	-	GO:0004497(monooxygenase activity),GO:0005506(iron ion binding),GO:0016705(oxidoreductase activity, acting on paired donors, with incorporation or reduction of molecular oxygen),GO:0020037(heme binding)
807	RHSIM_Rhsim09G0092500	12.0081	29.921	1.3281	up	0.008781	0.026648	-	-	-	-
808	RHSIM_Rhsim06G0147300	41.4152	126.014	1.5903	up	4.0975e-10	3.8493e-09	-	-	-	GO:0005515(protein binding)
809	RHSIM_Rhsim12G0033100	6.1155	24.1531	1.9345	up	0.00098753	0.0038141	-	-	-	-
810	RHSIM_Rhsim02G0121000	0	7.76035	5.4554	up	0.00049757	0.0020479	-	GO:0006629(lipid metabolic process)	-	-
811	RHSIM_Rhsim05G0060400	17.6457	57.1408	1.6922	up	1.1061e-05	6.1042e-05	-	GO:0006952(defense response)	-	-
812	RHSIM_Rhsim11G0057700	17.1667	41.1205	1.2274	up	0.0040322	0.013404	-	-	-	-
813	RHSIM_RhsimUnG0035400	82.1196	302.95	1.881	up	1.5324e-27	4.2742e-26	-	-	GO:0016020(membrane)	GO:0015276(ligand-gated ion channel activity)
814	RHSIM_Rhsim12G0203800	541.878	1210.8	1.1677	up	1.7533e-35	6.7915e-34	-	-	-	GO:0016788(hydrolase activity, acting on ester bonds)
815	RHSIM_RhsimUnG0222400	0	8.5589	5.6041	up	0.00022181	0.00097714	-	-	-	-
816	RHSIM_Rhsim05G0058200	158.003	413.871	1.3759	up	1.0726e-21	2.2808e-20	-	-	-	-
817	RHSIM_Rhsim10G0074500	54.0847	158.191	1.5629	up	1.0085e-12	1.189e-11	-	GO:0006952(defense response)	-	GO:0043531(ADP binding)
818	RHSIM_Rhsim12G0168800	2.76659	26.7316	3.2672	up	2.48e-06	1.5052e-05	-	-	-	GO:0003723(RNA binding),GO:0003676(nucleic acid binding)
819	RHSIM_Rhsim01G0091300	29.0518	66.0201	1.2157	up	0.00033623	0.0014316	-	-	-	-
820	RHSIM_Rhsim10G0041600	107.299	324.629	1.5913	up	3.6124e-22	7.8842e-21	-	-	-	GO:0005515(protein binding)
821	RHSIM_Rhsim08G0006800	11.3196	32.2115	1.5179	up	0.0013549	0.0050636	-	-	-	-
822	RHSIM_RhsimMtG0001000	28.7033	102.107	1.7926	up	8.487e-10	7.7488e-09	-	GO:0046034(ATP metabolic process),GO:1902600(proton transmembrane transport)	GO:0016020(membrane)	-
823	RHSIM_Rhsim06G0115000	102.019	363.879	1.8589	up	1.2251e-29	3.7582e-28	-	-	-	GO:0008270(zinc ion binding),GO:0003676(nucleic acid binding)
824	RHSIM_RhsimUnG0188900	10.0345	275.092	4.7931	up	7.0109e-56	5.3738e-54	-	-	-	GO:0005515(protein binding)
825	RHSIM_Rhsim06G0134900	6.1791	18.6037	1.5918	up	0.012103	0.035121	-	-	-	GO:0003677(DNA binding),GO:0046983(protein dimerization activity)
826	RHSIM_Rhsim10G0120700	0	4.39344	4.6452	up	0.0097234	0.02915	-	-	-	-
827	RHSIM_Rhsim02G0220700	0.491289	71.5865	6.8617	up	1.2094e-10	1.1948e-09	-	-	-	-
828	RHSIM_Rhsim06G0144200	25.3763	63.4897	1.3089	up	7.7306e-05	0.00036955	-	-	-	GO:0005515(protein binding)
829	RHSIM_Rhsim05G0107200	0	31.9087	7.4992	up	4.1927e-09	3.5634e-08	-	-	-	GO:0008270(zinc ion binding)
830	RHSIM_Rhsim02G0103400	317.461	804.202	1.3394	up	2.8391e-43	1.4598e-41	-	-	-	GO:0009055(electron transfer activity)
831	RHSIM_RhsimUnG0054200	25.2107	78.7176	1.6879	up	3.2405e-07	2.2223e-06	-	-	-	-
832	RHSIM_Rhsim13G0161300	23.3619	69.6508	1.5704	up	1.384e-06	8.6923e-06	-	-	-	-
833	RHSIM_Rhsim07G0146700	0	6.2482	5.1466	up	0.0015243	0.0056327	-	-	-	-
834	RHSIM_RhsimUnG0206900	45.0354	247.259	2.4159	up	7.1314e-31	2.3051e-29	-	GO:0006468(protein phosphorylation)	-	GO:0004672(protein kinase activity)
835	RHSIM_Rhsim04G0009300	327.081	927.94	1.5043	up	1.027e-51	7.0829e-50	-	-	-	-
836	RHSIM_Rhsim01G0084700	0	6.81878	5.2772	up	0.0010002	0.0038572	-	-	-	GO:0005515(protein binding)
837	RHSIM_RhsimUnG0218100	0.899157	17.7605	4.7544	up	6.5212e-05	0.00031576	-	-	-	-
838	RHSIM_Rhsim13G0020000	282.42	716	1.3307	up	7.4242e-36	2.9228e-34	-	-	-	GO:0005515(protein binding)
839	RHSIM_Rhsim11G0188600	162.659	628.346	1.9421	up	4.544e-38	1.954e-36	-	-	-	-
840	RHSIM_Rhsim11G0073700	50.5335	129.952	1.3365	up	6.4522e-08	4.8389e-07	-	-	-	-
841	RHSIM_RhsimUnG0151200	8.50461	23.1813	1.4781	up	0.014106	0.040023	-	-	-	-
842	RHSIM_Rhsim06G0148800	528.65	1708.07	1.7026	up	3.009e-89	4.6748e-87	-	-	-	-
843	RHSIM_Rhsim11G0040300	77.3127	166.943	1.109	up	7.3496e-08	5.4681e-07	-	-	-	-
844	RHSIM_Rhsim03G0202300	0.884858	56.0956	5.9165	up	9.5222e-11	9.4754e-10	-	-	-	-
845	RHSIM_Rhsim12G0109800	23.9016	100.95	2.0596	up	3.518e-12	3.9618e-11	-	-	-	-
846	RHSIM_Rhsim04G0232500	43.0411	98.793	1.2248	up	0.00010148	0.00047495	-	-	-	-
847	RHSIM_Rhsim03G0113400	1.53077	208.161	7.0688	up	4.3429e-25	1.0866e-23	-	GO:0055085(transmembrane transport)	-	GO:0022857(transmembrane transporter activity)
848	RHSIM_Rhsim04G0181000	154.617	479.228	1.6357	up	2.7758e-36	1.1033e-34	-	-	-	GO:0005515(protein binding)
849	RHSIM_Rhsim03G0015300	105.313	233.805	1.1474	up	3.4445e-11	3.5638e-10	-	-	-	GO:0005515(protein binding)
850	RHSIM_Rhsim08G0172100	2543.26	5132.75	1.0141	up	1.276e-102	2.543e-100	-	-	-	GO:0003950(NAD+ ADP-ribosyltransferase activity)
851	RHSIM_Rhsim02G0088000	6.13069	22.7342	1.9176	up	0.0020865	0.0074786	-	-	-	GO:0004857(enzyme inhibitor activity)
852	RHSIM_Rhsim12G0185900	26.5999	60.8977	1.2101	up	0.00026632	0.0011545	-	GO:0006468(protein phosphorylation)	-	GO:0005524(ATP binding),GO:0005515(protein binding),GO:0004672(protein kinase activity)
853	RHSIM_Rhsim03G0151700	16.5368	42.0729	1.335	up	0.0016162	0.0059425	-	GO:0009664(plant-type cell wall organization)	GO:0005576(extracellular region)	-
854	RHSIM_Rhsim02G0250600	9.59921	41.4254	2.138	up	3.5702e-06	2.1206e-05	-	GO:0015743(malate transport)	-	-
855	RHSIM_Rhsim13G0214900	9.05101	42.114	2.2233	up	8.0274e-06	4.5315e-05	-	-	-	GO:0005515(protein binding)
856	RHSIM_Rhsim01G0198800	0	5.42605	4.9489	up	0.0034173	0.011585	-	-	-	GO:0003676(nucleic acid binding),GO:0008270(zinc ion binding)
857	RHSIM_Rhsim10G0207200	447.808	972.11	1.1169	up	5.1001e-32	1.7318e-30	-	-	-	GO:0004869(cysteine-type endopeptidase inhibitor activity)
858	RHSIM_Rhsim13G0158900	14.0171	45.4889	1.7517	up	4.014e-05	0.00020194	-	-	-	-
859	RHSIM_Rhsim05G0048500	61.9095	260.71	2.0666	up	1.0853e-23	2.5333e-22	-	GO:0055085(transmembrane transport)	GO:0016020(membrane)	GO:0015297(antiporter activity),GO:0042910(xenobiotic transmembrane transporter activity)
860	RHSIM_Rhsim08G0122300	377.143	1600.88	2.0827	up	5.2262e-136	1.7767e-133	-	GO:0009415(response to water)	-	-
861	RHSIM_Rhsim09G0053700	15.3987	259.313	4.0432	up	6.5737e-53	4.6107e-51	-	-	-	-
862	RHSIM_Rhsim02G0256700	291.034	805.797	1.4708	up	8.3114e-48	5.067e-46	-	-	-	-
863	RHSIM_Rhsim01G0217800	516.973	1173.78	1.1844	up	1.7883e-45	9.976e-44	-	GO:0005975(carbohydrate metabolic process)	-	GO:0004553(hydrolase activity, hydrolyzing O-glycosyl compounds),GO:0030246(carbohydrate binding)
864	RHSIM_Rhsim02G0146600	11.0521	50.3952	2.1635	up	7.21e-07	4.7308e-06	-	-	-	-
865	RHSIM_RhsimUnG0009500	156.139	364.091	1.2216	up	9.7783e-17	1.5407e-15	-	GO:0015689(molybdate ion transport)	-	GO:0015098(molybdate ion transmembrane transporter activity)
866	RHSIM_RhsimUnG0046100	1.43216	15.2293	3.3383	up	0.00045382	0.0018864	-	GO:0010073(meristem maintenance),GO:0048507(meristem development)	-	-
867	RHSIM_Rhsim11G0101100	1.47476	13.8716	3.17	up	0.0016891	0.0061777	-	-	GO:0016020(membrane)	GO:0005524(ATP binding),GO:0140359(ABC-type transporter activity)
868	RHSIM_RhsimUnG0131600	38.1357	123.442	1.6882	up	3.2569e-11	3.3769e-10	-	GO:0005975(carbohydrate metabolic process)	-	GO:0004553(hydrolase activity, hydrolyzing O-glycosyl compounds)
869	RHSIM_Rhsim07G0221200	11.5994	61.498	2.3775	up	4.9528e-09	4.1812e-08	-	-	-	-
870	RHSIM_Rhsim10G0172900	21.0734	87.7824	2.0854	up	7.7974e-11	7.8128e-10	-	-	-	-
871	RHSIM_Rhsim07G0231500	210.575	462.569	1.1421	up	3.741e-19	6.842e-18	-	-	-	-
872	RHSIM_Rhsim01G0005300	7.64627	37.2687	2.2421	up	5.8742e-06	3.3774e-05	-	-	-	GO:0008270(zinc ion binding)
873	RHSIM_Rhsim12G0119400	3.16016	21.9308	2.8042	up	0.00011821	0.00054715	-	-	-	-
874	RHSIM_Rhsim10G0200000	30.8063	168.167	2.4702	up	2.6969e-24	6.516e-23	-	-	-	-
875	RHSIM_RhsimUnG0122800	206.74	458.818	1.1524	up	1.5707e-20	3.1152e-19	-	GO:0008283(cell population proliferation)	GO:0005576(extracellular region)	GO:0008083(growth factor activity)
876	RHSIM_Rhsim04G0200100	17.4722	60.0304	1.8222	up	1.327e-06	8.3615e-06	-	-	-	-
877	RHSIM_Rhsim07G0166600	12.2319	29.9393	1.2657	up	0.0087662	0.026614	-	-	-	-
878	RHSIM_Rhsim13G0002100	2.31702	30.4574	3.6452	up	2.2476e-07	1.573e-06	-	-	-	-
879	RHSIM_Rhsim07G0084600	655.447	1634.1	1.3147	up	1.5916e-74	1.9488e-72	-	-	-	-
880	RHSIM_Rhsim03G0054400	391.52	1035.96	1.402	up	7.6687e-59	6.2956e-57	-	-	-	GO:0005515(protein binding)
881	RHSIM_Rhsim05G0025000	4.24806	21.8114	2.3434	up	0.00032305	0.0013801	-	-	-	-
882	RHSIM_Rhsim13G0033400	204.72	478.025	1.2269	up	2.8926e-21	6.0135e-20	-	-	-	-
883	RHSIM_RhsimUnG0190700	1.6854	30.8958	4.3012	up	1.2826e-07	9.2776e-07	-	-	-	-
884	RHSIM_Rhsim12G0148800	57.6157	124.892	1.1183	up	8.777e-07	5.6778e-06	-	-	-	GO:0003700(DNA-binding transcription factor activity)
885	RHSIM_RhsimUnG0074700	2.60437	29.3727	3.3205	up	1.6937e-06	1.0539e-05	-	-	-	GO:0043531(ADP binding),GO:0005515(protein binding)
886	RHSIM_Rhsim10G0174600	308.266	861.553	1.4767	up	4.3344e-53	3.0549e-51	-	-	-	GO:0016491(oxidoreductase activity),GO:0008270(zinc ion binding)
887	RHSIM_Rhsim02G0046900	2.8378	17.4079	2.8369	up	0.00099338	0.0038342	-	-	-	GO:0005509(calcium ion binding)
888	RHSIM_RhsimUnG0025000	183.919	483.16	1.3789	up	5.3593e-27	1.461e-25	-	-	-	-
889	RHSIM_Rhsim11G0080000	11.8471	43.2553	1.9354	up	3.6006e-05	0.00018267	-	GO:0048544(recognition of pollen)	-	GO:0004674(protein serine/threonine kinase activity)
890	RHSIM_Rhsim05G0001500	41.8093	83.3824	1.015	up	0.0005058	0.0020788	-	GO:0042545(cell wall modification)	-	GO:0030599(pectinesterase activity),GO:0004857(enzyme inhibitor activity)
891	RHSIM_Rhsim03G0138300	9.18464	27.6899	1.582	up	0.00262	0.0091482	-	-	-	-
892	RHSIM_RhsimUnG0144700	13.3758	56.7418	2.0549	up	1.9295e-07	1.3592e-06	-	-	-	GO:0005515(protein binding)
893	RHSIM_Rhsim07G0125700	0	4.92154	4.7991	up	0.0057362	0.018288	-	GO:0009793(embryo development ending in seed dormancy)	-	-
894	RHSIM_Rhsim07G0097300	239.647	487.59	1.0264	up	3.7765e-18	6.5173e-17	-	GO:0006508(proteolysis)	-	GO:0004252(serine-type endopeptidase activity),GO:0008236(serine-type peptidase activity)
895	RHSIM_Rhsim06G0006000	4.71953	25.5984	2.5707	up	0.00010945	0.00050871	-	-	-	-
896	RHSIM_Rhsim11G0049300	4.01761	36.1586	3.3125	up	4.1744e-07	2.821e-06	-	GO:0006351(transcription, DNA-templated)	-	GO:0003899(DNA-directed 5'-3' RNA polymerase activity)
897	RHSIM_Rhsim07G0194200	0	5.80847	5.0453	up	0.0023041	0.0081615	-	-	-	GO:0016788(hydrolase activity, acting on ester bonds)
898	RHSIM_Rhsim05G0117600	0	11.2271	5.9894	up	3.5035e-05	0.00017808	-	GO:0006355(regulation of transcription, DNA-templated)	-	GO:0003677(DNA binding)
899	RHSIM_Rhsim01G0056200	27.9466	72.1343	1.3548	up	1.3355e-05	7.2514e-05	-	-	-	-
900	RHSIM_Rhsim02G0088900	98.2912	354.738	1.844	up	1.3258e-31	4.4188e-30	-	GO:0006468(protein phosphorylation)	-	GO:0004672(protein kinase activity),GO:0005524(ATP binding)
901	RHSIM_Rhsim03G0035000	575.763	1283.21	1.1566	up	9.9077e-48	6.0274e-46	-	-	-	-
902	RHSIM_Rhsim06G0188700	3.65145	13.8243	1.8956	up	0.016923	0.046783	-	-	-	GO:0003676(nucleic acid binding),GO:0008270(zinc ion binding)
903	RHSIM_Rhsim03G0043000	1.76972	11.7018	2.6643	up	0.013597	0.038796	-	-	-	GO:0005515(protein binding)
904	RHSIM_RhsimUnG0233400	341.835	717.448	1.066	up	3.3153e-24	7.9505e-23	-	-	-	-
905	RHSIM_Rhsim04G0084300	5.52648	52.848	3.2403	up	2.5116e-10	2.4096e-09	-	-	-	GO:0008194(UDP-glycosyltransferase activity)
906	RHSIM_Rhsim06G0134800	8.96641	31.4387	1.7594	up	0.00092597	0.0036028	-	GO:0006468(protein phosphorylation),GO:0045087(innate immune response)	-	GO:0004672(protein kinase activity),GO:0005524(ATP binding),GO:0019199(transmembrane receptor protein kinase activity)
907	RHSIM_RhsimMtG0007400	99.4532	292.467	1.5408	up	1.7498e-19	3.275e-18	-	GO:0046034(ATP metabolic process),GO:1902600(proton transmembrane transport),GO:0015986(ATP synthesis coupled proton transport)	GO:0045261(proton-transporting ATP synthase complex, catalytic core F(1))	GO:0032559(adenyl ribonucleotide binding),GO:0003676(nucleic acid binding),GO:0005524(ATP binding),GO:0046933(proton-transporting ATP synthase activity, rotational mechanism)
908	RHSIM_Rhsim04G0189100	93.663	197.65	1.0709	up	4.6123e-09	3.9074e-08	-	-	-	-
909	RHSIM_Rhsim02G0063300	63.1593	217.8	1.7696	up	2.1848e-19	4.0522e-18	-	GO:0006886(intracellular protein transport),GO:0016192(vesicle-mediated transport),GO:0006468(protein phosphorylation)	-	GO:0004672(protein kinase activity),GO:0005524(ATP binding),GO:0004714(transmembrane receptor protein tyrosine kinase activity)
910	RHSIM_Rhsim03G0061000	0	55.3368	8.2942	up	1.8915e-11	1.9992e-10	-	-	-	GO:0005515(protein binding)
911	RHSIM_Rhsim05G0198000	0	5.10971	4.8612	up	0.0046424	0.015198	-	-	-	-
912	RHSIM_Rhsim10G0179700	0	5.15827	4.8724	up	0.0042583	0.014055	-	-	-	-
913	RHSIM_Rhsim03G0069900	4.39598	18.3749	2.0687	up	0.0036043	0.012149	-	-	-	-
914	RHSIM_Rhsim01G0038100	130.868	262.832	1.0198	up	1.1038e-08	8.9801e-08	-	GO:0006468(protein phosphorylation),GO:0051513(regulation of monopolar cell growth)	-	GO:0004672(protein kinase activity)
915	RHSIM_Rhsim03G0108100	0	5.06114	4.8496	up	0.0053063	0.017081	-	-	-	-
916	RHSIM_Rhsim13G0161200	31.5508	74.6318	1.2579	up	4.1054e-05	0.00020621	-	GO:0006468(protein phosphorylation)	-	GO:0004672(protein kinase activity),GO:0005524(ATP binding)
917	RHSIM_Rhsim06G0145300	10.4765	36.2596	1.7857	up	0.00014532	0.0006614	-	-	-	GO:0005515(protein binding)
918	RHSIM_Rhsim09G0116100	51.9442	132.432	1.3752	up	6.7772e-09	5.6389e-08	-	-	-	-
919	RHSIM_Rhsim07G0060600	3.3708	93.8223	4.9065	up	5.6376e-20	1.0803e-18	-	GO:0006952(defense response)	-	GO:0005515(protein binding)
920	RHSIM_Rhsim06G0217700	41.5613	106.555	1.3399	up	2.2923e-07	1.6027e-06	-	-	-	-
921	RHSIM_Rhsim01G0263800	16.6072	116.838	2.826	up	3.6708e-16	5.5918e-15	-	-	-	GO:0045735(nutrient reservoir activity)
922	RHSIM_Rhsim01G0041100	16.4744	40.9463	1.3371	up	0.0020354	0.0073121	-	GO:0006468(protein phosphorylation),GO:0005975(carbohydrate metabolic process)	-	GO:0004672(protein kinase activity),GO:0008061(chitin binding)
923	RHSIM_Rhsim04G0217900	8541.49	18192.6	1.0904	up	2.2877e-207	1.9443e-204	-	GO:0006468(protein phosphorylation)	-	GO:0004672(protein kinase activity),GO:0005524(ATP binding)
924	RHSIM_Rhsim11G0083400	17.9538	54.5847	1.5683	up	3.1105e-05	0.00015931	-	-	-	-
925	RHSIM_Rhsim13G0024800	23.4094	50.3794	1.0902	up	0.0033605	0.011407	-	-	-	-
926	RHSIM_Rhsim08G0153200	59.3553	128.524	1.1147	up	1.3064e-06	8.2355e-06	-	GO:0009773(photosynthetic electron transport in photosystem I)	GO:0009535(chloroplast thylakoid membrane),GO:0010598(NAD(P)H dehydrogenase complex (plastoquinone))	-
927	RHSIM_Rhsim05G0228500	19.4639	82.7313	2.0757	up	2.0981e-10	2.0359e-09	-	GO:0006355(regulation of transcription, DNA-templated)	-	GO:0008270(zinc ion binding)
928	RHSIM_Rhsim11G0113800	26.5144	69.4666	1.3776	up	1.7608e-05	9.3638e-05	-	GO:0006468(protein phosphorylation)	-	GO:0004672(protein kinase activity),GO:0005524(ATP binding)
929	RHSIM_Rhsim06G0194300	15.231	50.1737	1.7375	up	9.2778e-06	5.1807e-05	-	-	-	-
930	RHSIM_Rhsim05G0188000	0.786242	12.4067	3.805	up	0.0011574	0.0043983	-	-	-	-
931	RHSIM_Rhsim10G0199300	5.30825	30.4762	2.4319	up	9.2612e-05	0.00043693	-	-	-	-
932	RHSIM_Rhsim05G0059500	78.7582	323.209	2.0385	up	9.1412e-35	3.4575e-33	-	-	-	GO:0005515(protein binding)
933	RHSIM_Rhsim09G0029000	189.043	422.978	1.1771	up	2.9446e-13	3.6317e-12	-	-	-	GO:0004869(cysteine-type endopeptidase inhibitor activity)
934	RHSIM_Rhsim08G0065700	21.5361	126.321	2.5435	up	2.451e-17	4.0129e-16	-	-	-	-
935	RHSIM_Rhsim03G0191800	39.9605	89.547	1.1566	up	3.4096e-05	0.00017386	-	-	-	-
936	RHSIM_Rhsim05G0037900	0	84.3805	8.9059	up	2.8215e-13	3.4858e-12	-	-	-	-
937	RHSIM_Rhsim09G0104700	81.6386	285.115	1.8103	up	2.0925e-24	5.0769e-23	-	-	-	GO:0008146(sulfotransferase activity)
938	RHSIM_Rhsim01G0004000	24.0218	64.6596	1.4032	up	0.00017508	0.00078781	-	-	-	-
939	RHSIM_Rhsim13G0006900	634.926	1713.16	1.4261	up	2.2306e-83	3.129e-81	-	-	-	GO:0005515(protein binding)
940	RHSIM_Rhsim03G0094800	0	12.0431	6.0956	up	2.1675e-05	0.00011375	-	GO:0016104(triterpenoid biosynthetic process)	GO:0005811(lipid droplet)	GO:0016866(intramolecular transferase activity)
941	RHSIM_Rhsim09G0132300	1075.3	2265.58	1.075	up	1.6627e-71	1.8409e-69	-	-	-	GO:0071949(FAD binding),GO:0050660(flavin adenine dinucleotide binding),GO:0016491(oxidoreductase activity)
942	RHSIM_RhsimUnG0225200	0	15.9356	6.5031	up	2.4049e-06	1.4618e-05	-	-	-	-
943	RHSIM_Rhsim02G0200600	14.9142	58.6032	1.9636	up	2.8892e-07	1.9974e-06	-	GO:0006355(regulation of transcription, DNA-templated)	-	GO:0003700(DNA-binding transcription factor activity),GO:0003677(DNA binding)
944	RHSIM_Rhsim09G0019500	0.982579	82.5218	6.0857	up	2.6672e-14	3.5404e-13	-	-	-	-
945	RHSIM_Rhsim01G0263100	0.589905	7.50399	3.5976	up	0.013241	0.03791	-	-	-	GO:0045735(nutrient reservoir activity)
946	RHSIM_Rhsim12G0067500	44.421	89.6245	1.0162	up	0.00013719	0.00062696	-	-	-	GO:0005515(protein binding)
947	RHSIM_Rhsim06G0161100	0	4.60519	4.7015	up	0.0079206	0.024305	-	-	-	-
948	RHSIM_RhsimUnG0114800	0	12.9173	6.1996	up	1.2346e-05	6.7468e-05	-	-	-	-
949	RHSIM_Rhsim05G0024700	4.10103	23.6473	2.5431	up	0.00010221	0.00047822	-	-	-	-
950	RHSIM_Rhsim11G0123000	41.3641	117.409	1.486	up	1.0347e-08	8.4557e-08	-	-	-	-
951	RHSIM_Rhsim11G0185300	0	4.05959	4.5309	up	0.01345	0.038442	-	-	-	-
952	RHSIM_RhsimUnG0203500	25.6439	160.106	2.6408	up	8.5983e-24	2.02e-22	-	-	-	-
953	RHSIM_Rhsim11G0137700	36.0016	149.45	2.0462	up	3.3058e-17	5.3697e-16	-	-	-	-
954	RHSIM_Rhsim09G0144000	15.5041	46.154	1.5583	up	9.2302e-05	0.00043583	-	-	-	GO:0008194(UDP-glycosyltransferase activity)
955	RHSIM_Rhsim12G0063400	34.6465	83.0949	1.2647	up	1.1296e-05	6.2197e-05	-	GO:0009638(phototropism)	-	-
956	RHSIM_Rhsim08G0193400	148.171	321.355	1.1152	up	4.4864e-14	5.8583e-13	-	-	-	-
957	RHSIM_Rhsim09G0131800	24.7097	49.8911	1.0148	up	0.0046431	0.015198	-	-	-	-
958	RHSIM_Rhsim01G0206000	4.65593	29.6811	2.7368	up	9.0268e-06	5.0483e-05	-	-	-	-
959	RHSIM_Rhsim11G0120200	1.53077	104.366	6.0759	up	4.0533e-18	6.976e-17	-	-	-	GO:0043531(ADP binding),GO:0005515(protein binding)
960	RHSIM_Rhsim06G0052100	343.983	1842.35	2.4305	up	3.7731e-178	1.9824e-175	-	GO:0006508(proteolysis)	-	GO:0004252(serine-type endopeptidase activity),GO:0008236(serine-type peptidase activity)
961	RHSIM_Rhsim01G0086800	1.08119	30.4074	4.6416	up	1.9206e-07	1.3533e-06	-	-	-	-
962	RHSIM_Rhsim12G0122300	5.11102	50.4909	3.1673	up	2.4894e-09	2.1641e-08	-	-	-	-
963	RHSIM_RhsimUnG0056400	27.3512	117.268	2.1235	up	5.0701e-14	6.6031e-13	-	-	-	GO:0005515(protein binding)
964	RHSIM_Rhsim12G0050100	3.53854	14.254	1.9081	up	0.01677	0.046399	-	-	-	-
965	RHSIM_Rhsim03G0178100	15.2748	486.709	5.1358	up	3.2488e-90	5.2157e-88	-	-	-	GO:0008168(methyltransferase activity)
966	RHSIM_Rhsim03G0187700	13.7781	33.4344	1.3266	up	0.0061941	0.01959	-	-	-	-
967	RHSIM_Rhsim10G0143000	14.5084	297.454	4.4274	up	4.6336e-56	3.5611e-54	-	-	-	-
968	RHSIM_Rhsim03G0196500	70.1833	152.493	1.1149	up	2.2658e-07	1.5849e-06	-	GO:0006468(protein phosphorylation),GO:0048544(recognition of pollen)	-	GO:0004672(protein kinase activity),GO:0005524(ATP binding),GO:0004674(protein serine/threonine kinase activity)
969	RHSIM_Rhsim04G0100600	7.57714	22.5587	1.6174	up	0.0053514	0.017209	-	-	-	GO:0003676(nucleic acid binding),GO:0004523(RNA-DNA hybrid ribonuclease activity)
970	RHSIM_Rhsim06G0055800	115.136	362.318	1.6451	up	1.8695e-27	5.2044e-26	-	-	-	-
971	RHSIM_Rhsim10G0052900	5.44217	20.8859	1.9585	up	0.0026591	0.0092689	-	-	-	-
972	RHSIM_Rhsim09G0157100	35.0237	87.6778	1.2942	up	1.1189e-05	6.1668e-05	-	GO:0006468(protein phosphorylation)	-	GO:0004672(protein kinase activity),GO:0005524(ATP binding),GO:0030247(polysaccharide binding)
973	RHSIM_Rhsim02G0061500	240.524	801.314	1.728	up	6.414e-38	2.7297e-36	-	-	-	-
974	RHSIM_Rhsim03G0204800	6.76901	22.4178	1.7241	up	0.0036652	0.012325	-	-	-	GO:0008270(zinc ion binding)
975	RHSIM_Rhsim02G0211200	10.6168	40.9808	1.9274	up	4.9578e-05	0.00024549	-	GO:0016104(triterpenoid biosynthetic process)	GO:0005811(lipid droplet)	GO:0016866(intramolecular transferase activity)
976	RHSIM_Rhsim08G0199900	34.8276	170.354	2.2805	up	3.7619e-22	8.1859e-21	-	-	-	GO:0003824(catalytic activity)
977	RHSIM_RhsimUnG0049100	9.58491	24.6489	1.3646	up	0.0097989	0.029337	-	-	-	-
978	RHSIM_Rhsim13G0015600	0.491289	9.3946	3.9849	up	0.0036668	0.012329	-	-	-	-
979	RHSIM_Rhsim08G0110700	0.589905	17.3606	4.803	up	6.9114e-05	0.00033314	-	GO:0006468(protein phosphorylation)	-	GO:0004672(protein kinase activity),GO:0005524(ATP binding)
980	RHSIM_Rhsim09G0150200	0	9.30623	5.7231	up	0.00012501	0.00057539	-	-	-	-
981	RHSIM_Rhsim05G0210700	12.8626	30.323	1.1856	up	0.015182	0.042639	-	-	-	GO:0005515(protein binding)
982	RHSIM_Rhsim11G0142800	0	22.3207	6.9861	up	1.2261e-07	8.8883e-07	-	-	-	GO:0030246(carbohydrate binding)
983	RHSIM_Rhsim09G0174900	14.3803	33.9639	1.237	up	0.0059986	0.019036	-	-	-	-
984	RHSIM_Rhsim06G0148000	2.23359	69.1975	5.1835	up	1.6803e-14	2.2552e-13	-	-	-	GO:0005515(protein binding)
985	RHSIM_Rhsim11G0158200	12.8294	111.621	3.1021	up	1.1807e-18	2.0842e-17	-	-	-	GO:0008270(zinc ion binding)
986	RHSIM_Rhsim04G0043400	70.197	356.478	2.3482	up	5.4044e-41	2.5771e-39	-	GO:0006952(defense response)	-	GO:0043531(ADP binding)
987	RHSIM_Rhsim06G0051900	73.758	607.779	3.0396	up	7.1926e-100	1.3856e-97	-	GO:0006508(proteolysis)	-	GO:0008236(serine-type peptidase activity),GO:0004252(serine-type endopeptidase activity)
988	RHSIM_Rhsim08G0039400	43.6512	196.453	2.2091	up	6.4839e-22	1.3962e-20	-	-	GO:0009507(chloroplast)	-
989	RHSIM_Rhsim11G0183200	20.4844	41.2959	1.0429	up	0.0099567	0.029754	-	-	-	-
990	RHSIM_Rhsim07G0061900	13.8026	42.5403	1.5705	up	0.00062055	0.0025052	-	-	-	GO:0005515(protein binding)
991	RHSIM_Rhsim03G0047000	31.5887	92.4505	1.5219	up	1.5967e-06	9.9522e-06	-	-	-	GO:0005515(protein binding)
992	RHSIM_Rhsim02G0160200	1.37615	61.9114	5.3331	up	5.3061e-13	6.4129e-12	-	-	-	-
993	RHSIM_Rhsim02G0193500	42.4702	84.7567	1.006	up	0.00034547	0.0014666	-	-	-	-
994	RHSIM_Rhsim07G0179000	79.8966	211.337	1.4095	up	4.4803e-12	5.0026e-11	-	-	-	GO:0003824(catalytic activity)
995	RHSIM_RhsimUnG0173300	65.0136	291.155	2.1536	up	2.7507e-32	9.508e-31	-	GO:0006468(protein phosphorylation),GO:0048544(recognition of pollen)	-	GO:0004674(protein serine/threonine kinase activity),GO:0004713(protein tyrosine kinase activity),GO:0004672(protein kinase activity)
996	RHSIM_Rhsim02G0088800	18.649	114.684	2.5845	up	1.8195e-16	2.8222e-15	-	-	-	GO:0005515(protein binding)
997	RHSIM_Rhsim09G0034100	23.6066	88.896	1.8973	up	5.3508e-10	4.9846e-09	-	GO:0006468(protein phosphorylation)	-	GO:0004672(protein kinase activity),GO:0005524(ATP binding),GO:0004714(transmembrane receptor protein tyrosine kinase activity)
998	RHSIM_Rhsim12G0189100	485.864	1350.93	1.464	up	9.9405e-39	4.3722e-37	-	-	-	-
999	RHSIM_Rhsim04G0249600	63.0578	405.463	2.6918	up	8.33e-56	6.3179e-54	-	-	-	-
1000	RHSIM_Rhsim04G0053800	39.9909	125.517	1.6583	up	5.1059e-10	4.7688e-09	-	-	-	GO:0043531(ADP binding)
1001	RHSIM_Rhsim01G0193600	6.08138	42.0795	2.8199	up	3.8215e-08	2.9409e-07	-	GO:0005975(carbohydrate metabolic process)	-	GO:0004553(hydrolase activity, hydrolyzing O-glycosyl compounds)
1002	RHSIM_Rhsim03G0052800	87.722	1128.53	3.6685	up	2.1147e-194	1.4905e-191	-	-	-	GO:0046872(metal ion binding)
1003	RHSIM_Rhsim04G0055500	0	7.91746	5.4904	up	0.0003919	0.0016482	-	-	-	-
1004	RHSIM_Rhsim08G0063800	12.2462	34.9969	1.5048	up	0.0012709	0.0047827	-	-	-	-
1005	RHSIM_Rhsim11G0030600	3.24358	15.0937	2.1059	up	0.0090596	0.027396	-	-	-	-
1006	RHSIM_Rhsim01G0073500	67.3527	237.533	1.8523	up	1.181e-19	2.2261e-18	-	GO:0006857(oligopeptide transport),GO:0055085(transmembrane transport)	GO:0016020(membrane)	GO:0022857(transmembrane transporter activity)
1007	RHSIM_Rhsim07G0154000	44.1952	114.087	1.3594	up	1.7808e-07	1.2622e-06	-	-	-	GO:0140359(ABC-type transporter activity)
1008	RHSIM_Rhsim01G0050100	74.2493	294.729	1.9851	up	1.092e-29	3.3607e-28	-	-	-	-
1009	RHSIM_Rhsim06G0044100	37.2377	182.914	2.3098	up	3.016e-22	6.5975e-21	-	-	GO:0005615(extracellular space)	GO:0004867(serine-type endopeptidase inhibitor activity)
1010	RHSIM_Rhsim01G0103500	18.8682	42.1552	1.1571	up	0.0034698	0.011746	-	GO:0009451(RNA modification)	-	GO:0005515(protein binding),GO:0003723(RNA binding)
1011	RHSIM_Rhsim13G0093500	64.466	163.923	1.3313	up	1.0071e-09	9.117e-09	-	GO:0005975(carbohydrate metabolic process)	-	GO:0004553(hydrolase activity, hydrolyzing O-glycosyl compounds),GO:0030246(carbohydrate binding)
1012	RHSIM_Rhsim07G0229800	1133.42	2470.4	1.1239	up	4.7898e-78	6.2914e-76	-	-	-	GO:0016787(hydrolase activity)
1013	RHSIM_Rhsim07G0042700	0	24.7062	7.1329	up	4.5547e-08	3.4746e-07	-	-	-	GO:0003677(DNA binding),GO:0046983(protein dimerization activity)
1014	RHSIM_Rhsim01G0034800	64.8275	186.067	1.5246	up	2.3049e-14	3.0708e-13	-	GO:0051260(protein homooligomerization)	-	GO:0005515(protein binding)
1015	RHSIM_RhsimUnG0075700	56.9082	172.269	1.6135	up	7.3668e-14	9.4907e-13	-	GO:0006869(lipid transport)	-	-
1016	RHSIM_Rhsim01G0036400	81.5505	245.173	1.5812	up	3.9744e-18	6.8443e-17	-	GO:0006468(protein phosphorylation)	-	GO:0004672(protein kinase activity),GO:0005524(ATP binding)
1017	RHSIM_RhsimUnG0116500	0	118.119	9.3912	up	8.2141e-15	1.1341e-13	-	-	-	-
1018	RHSIM_Rhsim01G0053000	37.3372	103.116	1.4847	up	2.8225e-08	2.2038e-07	-	-	-	-
1019	RHSIM_Rhsim01G0004100	153.589	526.497	1.7692	up	6.5476e-43	3.3194e-41	-	-	-	GO:0005515(protein binding)
1020	RHSIM_Rhsim01G0045100	148.901	331.586	1.1633	up	7.4093e-16	1.1082e-14	-	GO:0000387(spliceosomal snRNP assembly)	GO:0005681(spliceosomal complex)	-
1021	RHSIM_Rhsim05G0188300	8.84127	26.7727	1.6042	up	0.0034594	0.011718	-	-	-	-
1022	RHSIM_Rhsim10G0199200	20.4757	53.4589	1.3653	up	0.00040752	0.0017089	-	-	-	-
1023	RHSIM_Rhsim03G0180800	22.8268	105.355	2.1617	up	1.1631e-12	1.3657e-11	-	GO:0007131(reciprocal meiotic recombination)	-	-
1024	RHSIM_Rhsim12G0070400	56.8598	125.125	1.1541	up	1.3348e-06	8.4001e-06	-	-	-	GO:0008194(UDP-glycosyltransferase activity)
1025	RHSIM_Rhsim08G0106100	18.172	119.843	2.7006	up	2.3995e-19	4.4334e-18	-	-	-	-
1026	RHSIM_Rhsim11G0143600	3.68005	16.3442	2.2842	up	0.0054442	0.01748	-	GO:0015074(DNA integration)	-	GO:0003676(nucleic acid binding)
1027	RHSIM_RhsimUnG0248300	1.34873	18.3447	4.1752	up	6.1636e-05	0.00029985	-	-	-	-
1028	RHSIM_Rhsim08G0101800	78.6307	163.722	1.0649	up	1.1698e-06	7.4358e-06	-	GO:0006629(lipid metabolic process)	-	-
1029	RHSIM_Rhsim06G0154600	58.3971	132.031	1.1557	up	3.168e-06	1.8926e-05	-	GO:0045017(glycerolipid biosynthetic process)	-	GO:0008374(O-acyltransferase activity),GO:0004144(diacylglycerol O-acyltransferase activity)
1030	RHSIM_Rhsim05G0195500	16.6127	35.9744	1.0741	up	0.015706	0.043852	-	-	-	GO:0030246(carbohydrate binding)
1031	RHSIM_RhsimUnG0175300	0	56.9352	8.3359	up	1.4319e-11	1.5337e-10	-	-	-	GO:0003676(nucleic acid binding),GO:0004523(RNA-DNA hybrid ribonuclease activity)
1032	RHSIM_Rhsim02G0226500	0	11.7841	6.0625	up	3.0802e-05	0.00015793	-	-	-	-
1033	RHSIM_Rhsim12G0080900	7.15498	37.8519	2.3664	up	9.745e-06	5.4196e-05	-	-	-	-
1034	RHSIM_Rhsim09G0162800	0	8.12046	5.5207	up	0.00035409	0.0015005	-	-	-	-
1035	RHSIM_RhsimUnG0156500	10.959	30.2955	1.3904	up	0.017086	0.047166	-	GO:0030244(cellulose biosynthetic process)	GO:0016020(membrane)	GO:0016760(cellulose synthase (UDP-forming) activity)
1036	RHSIM_Rhsim12G0113300	10.8064	59.8436	2.4416	up	1.6477e-09	1.4605e-08	-	GO:0006468(protein phosphorylation)	-	GO:0004672(protein kinase activity)
1037	RHSIM_Rhsim10G0035900	924.35	2111.5	1.1935	up	1.284e-67	1.3298e-65	-	-	-	-
1038	RHSIM_Rhsim03G0009700	8.43251	34.1835	1.9726	up	0.00012821	0.00058894	-	-	-	-
1039	RHSIM_Rhsim11G0123300	24.9154	55.9157	1.1836	up	0.0012163	0.0046018	-	-	-	-
1040	RHSIM_RhsimUnG0203400	0	8.25131	5.5503	up	0.00030933	0.001327	-	-	-	-
1041	RHSIM_RhsimMtG0002900	8.3908	26.0429	1.6081	up	0.0025969	0.0090785	-	-	-	-
1042	RHSIM_Rhsim01G0128200	199.961	426.464	1.0869	up	5.4034e-18	9.2229e-17	-	-	-	-
1043	RHSIM_Rhsim07G0100000	37.47	421.668	3.5098	up	1.2672e-79	1.7031e-77	-	-	-	GO:0005515(protein binding)
1044	RHSIM_Rhsim11G0032600	193.224	775.308	2.007	up	1.4123e-64	1.3425e-62	-	GO:0051252(regulation of RNA metabolic process)	-	GO:0008428(ribonuclease inhibitor activity)
1045	RHSIM_Rhsim05G0136700	21.6132	49.7327	1.2144	up	0.001395	0.0051967	-	-	-	GO:0005515(protein binding)
1046	RHSIM_Rhsim01G0206100	1.32684	9.97393	2.7634	up	0.0082636	0.025232	-	-	-	-
1047	RHSIM_Rhsim09G0041500	4.69004	32.0281	2.7241	up	4.2537e-06	2.4948e-05	-	-	-	-
1048	RHSIM_Rhsim05G0159900	13.0257	659.191	5.6303	up	1.406e-114	3.5955e-112	-	GO:0006355(regulation of transcription, DNA-templated)	-	-
1049	RHSIM_Rhsim08G0089200	44.1392	89.2088	1.0032	up	0.00016892	0.00076256	-	-	-	-
1050	RHSIM_Rhsim02G0246300	6.1155	142.777	4.4724	up	6.129e-30	1.9003e-28	-	GO:0006508(proteolysis)	-	GO:0008234(cysteine-type peptidase activity),GO:0003700(DNA-binding transcription factor activity)
1051	RHSIM_Rhsim13G0172000	13.924	211.666	3.9003	up	1.3609e-43	7.0731e-42	-	-	-	GO:0005515(protein binding)
1052	RHSIM_Rhsim10G0165400	96.5975	290.32	1.6014	up	1.3337e-21	2.8235e-20	-	GO:0006468(protein phosphorylation)	-	GO:0004672(protein kinase activity),GO:0005524(ATP binding),GO:0030247(polysaccharide binding)
1053	RHSIM_RhsimUnG0174000	56.6562	133.54	1.2628	up	9.6218e-08	7.0604e-07	-	-	-	-
1054	RHSIM_Rhsim03G0120000	0	17.1974	6.6096	up	1.0843e-06	6.9259e-06	-	-	-	-
1055	RHSIM_Rhsim02G0124600	1896.44	3813.49	1.009	up	1.3176e-93	2.2529e-91	-	-	-	GO:0003824(catalytic activity)
1056	RHSIM_Rhsim11G0007300	55.8497	117.013	1.0524	up	1.3748e-05	7.4496e-05	-	-	-	-
1057	RHSIM_Rhsim03G0085700	51.5103	119.121	1.1848	up	3.6355e-06	2.1567e-05	-	-	-	GO:0016788(hydrolase activity, acting on ester bonds)
1058	RHSIM_RhsimUnG0045800	16.15	36.3367	1.1627	up	0.0068517	0.0214	-	GO:0006468(protein phosphorylation)	-	GO:0004672(protein kinase activity),GO:0005524(ATP binding),GO:0005515(protein binding)
1059	RHSIM_Rhsim10G0201400	1.08119	10.8494	3.1879	up	0.0049569	0.016098	-	-	-	-
1060	RHSIM_Rhsim13G0014700	36.5422	92.2546	1.3275	up	2.0494e-06	1.2606e-05	-	-	-	GO:0004869(cysteine-type endopeptidase inhibitor activity)
1061	RHSIM_Rhsim02G0245300	10.4841	29.7734	1.5229	up	0.0020977	0.0075135	-	GO:0006508(proteolysis)	-	GO:0008234(cysteine-type peptidase activity)
1062	RHSIM_Rhsim12G0053900	485.708	1827.74	1.9058	up	2.2411e-150	8.6349e-148	-	GO:0006749(glutathione metabolic process)	-	GO:0004364(glutathione transferase activity)
1063	RHSIM_Rhsim09G0052900	6.61438	24.9228	1.8905	up	0.0012524	0.0047227	-	-	-	-
1064	RHSIM_Rhsim03G0241400	372.803	1108.83	1.5749	up	3.0836e-75	3.808e-73	-	GO:0006468(protein phosphorylation)	-	GO:0004672(protein kinase activity),GO:0005524(ATP binding)
1065	RHSIM_Rhsim01G0024900	5.5892	42.7595	2.9452	up	3.0349e-08	2.3613e-07	-	-	-	GO:0003676(nucleic acid binding),GO:0003723(RNA binding)
1066	RHSIM_Rhsim03G0204900	20.3837	66.0939	1.6734	up	2.0784e-06	1.2765e-05	-	-	-	GO:0005515(protein binding)
1067	RHSIM_Rhsim04G0223500	16.0809	36.5835	1.2111	up	0.0045788	0.015005	-	-	-	-
1068	RHSIM_Rhsim03G0113300	10.0278	100.669	3.3328	up	1.2535e-17	2.0949e-16	-	-	-	-
1069	RHSIM_Rhsim08G0165400	0	13.5155	6.2602	up	8.5012e-06	4.7831e-05	-	-	-	GO:0005515(protein binding)
1070	RHSIM_Rhsim01G0124900	21.8737	52.9539	1.2711	up	0.00048741	0.0020095	-	-	-	-
1071	RHSIM_Rhsim06G0080200	39.6382	395.72	3.3204	up	2.4279e-70	2.6081e-68	-	-	-	-
1072	RHSIM_Rhsim12G0041300	0	3.78305	4.4251	up	0.017262	0.047579	-	-	-	-
1073	RHSIM_RhsimUnG0210100	17.5063	76.0299	2.1418	up	4.1692e-10	3.9128e-09	-	-	-	-
1074	RHSIM_Rhsim04G0164400	51.0796	117.096	1.1632	up	1.3296e-05	7.2237e-05	-	-	-	GO:0008270(zinc ion binding)
1075	RHSIM_Rhsim11G0188800	14.7035	80.2737	2.4219	up	8.0752e-12	8.8189e-11	-	-	-	-
1076	RHSIM_Rhsim04G0042800	9.74624	36.9948	1.942	up	7.8692e-05	0.00037543	-	-	-	GO:0005515(protein binding)
1077	RHSIM_Rhsim13G0168100	0	5.31271	4.9077	up	0.0039744	0.013247	-	GO:0048544(recognition of pollen),GO:0006468(protein phosphorylation)	-	GO:0004672(protein kinase activity)
1078	RHSIM_Rhsim13G0028200	16.7192	47.3883	1.5176	up	0.00013859	0.00063276	-	-	-	-
1079	RHSIM_Rhsim11G0171500	5.42027	17.4665	1.6256	up	0.015149	0.042559	-	GO:0031047(gene silencing by RNA),GO:0051607(defense response to virus)	-	-
1080	RHSIM_Rhsim03G0105600	3.86209	15.8572	2.0733	up	0.0051892	0.016745	-	-	-	-
1081	RHSIM_Rhsim06G0051800	49.2745	357.929	2.8903	up	3.2874e-54	2.3808e-52	-	GO:0006508(proteolysis)	-	GO:0004252(serine-type endopeptidase activity),GO:0008236(serine-type peptidase activity)
1082	RHSIM_Rhsim10G0189000	24.0011	67.3719	1.4793	up	5.0671e-05	0.0002503	-	-	-	GO:0030246(carbohydrate binding)
1083	RHSIM_Rhsim11G0142900	12.1762	44.2594	1.89	up	1.769e-05	9.4054e-05	-	-	-	GO:0030246(carbohydrate binding)
1084	RHSIM_Rhsim07G0041500	3.01983	106.652	5.2407	up	2.3876e-21	4.9924e-20	-	-	-	-
1085	RHSIM_RhsimUnG0007000	0	28.539	7.3314	up	4.3804e-08	3.3469e-07	-	GO:0016104(triterpenoid biosynthetic process)	GO:0005811(lipid droplet)	GO:0016866(intramolecular transferase activity)
1086	RHSIM_Rhsim05G0079700	7.54765	21.8997	1.4928	up	0.010885	0.032105	-	-	-	-
1087	RHSIM_Rhsim01G0090200	28.6932	121.271	2.1107	up	8.801e-15	1.2111e-13	-	GO:0006355(regulation of transcription, DNA-templated)	-	-
1088	RHSIM_Rhsim02G0067000	55.9742	128.138	1.1843	up	1.0004e-05	5.5552e-05	-	-	-	GO:0008194(UDP-glycosyltransferase activity)
1089	RHSIM_Rhsim10G0056900	32.0214	135.562	2.1174	up	9.7547e-16	1.4433e-14	-	-	-	-
1090	RHSIM_Rhsim08G0006500	79.697	208.174	1.3726	up	2.3113e-13	2.8789e-12	-	GO:0006508(proteolysis)	-	GO:0004176(ATP-dependent peptidase activity),GO:0004222(metalloendopeptidase activity),GO:0005524(ATP binding)
1091	RHSIM_Rhsim01G0070400	0	54.96	8.2845	up	3.3133e-11	3.4305e-10	-	-	-	GO:0003677(DNA binding)
1092	RHSIM_Rhsim02G0094000	293.805	608.12	1.052	up	9.8102e-21	1.9783e-19	-	-	-	GO:0043531(ADP binding)
1093	RHSIM_Rhsim05G0142600	362.986	5177.72	3.8339	up	0	0	-	-	-	-
1094	RHSIM_Rhsim03G0207100	14.5206	35.7889	1.2854	up	0.0033081	0.011253	-	-	-	-
1095	RHSIM_Rhsim09G0162100	29.1407	226.954	2.951	up	1.0668e-38	4.678e-37	-	-	-	-
1096	RHSIM_Rhsim12G0015400	5.58249	36.0365	2.6869	up	1.5256e-06	9.5299e-06	-	-	-	-
1097	RHSIM_RhsimUnG0067200	57.5378	128.649	1.1581	up	7.0966e-07	4.6586e-06	-	-	-	-
1098	RHSIM_Rhsim10G0077300	1.59438	22.7867	4.1235	up	6.2153e-06	3.5621e-05	-	-	-	GO:0003676(nucleic acid binding),GO:0008270(zinc ion binding)
1099	RHSIM_Rhsim08G0202000	117.21	247.229	1.0777	up	2.3496e-11	2.4672e-10	-	GO:0006289(nucleotide-excision repair),GO:0043161(proteasome-mediated ubiquitin-dependent protein catabolic process)	-	GO:0003684(damaged DNA binding)
1100	RHSIM_Rhsim03G0020600	0	5.62905	4.9928	up	0.0030162	0.010365	-	-	-	-
1101	RHSIM_Rhsim02G0230700	1.71951	15.2293	2.9474	up	0.0018318	0.0066473	-	-	-	GO:0003676(nucleic acid binding),GO:0008270(zinc ion binding),GO:0005515(protein binding)
1102	RHSIM_RhsimUnG0139400	491.764	1086.76	1.1539	up	3.8065e-33	1.3681e-31	-	-	-	-
1103	RHSIM_Rhsim09G0123700	524.832	1148.99	1.1312	up	2.9406e-39	1.3154e-37	-	-	-	-
1104	RHSIM_Rhsim02G0006300	311.151	1213.85	1.9574	up	1.4984e-111	3.5785e-109	-	-	-	-
1105	RHSIM_Rhsim04G0090800	36.663	72.203	1.0021	up	0.0008419	0.0033114	-	-	-	GO:0043531(ADP binding)
1106	RHSIM_Rhsim06G0042500	25.0056	51.6172	1.0542	up	0.0030128	0.010356	-	GO:0006468(protein phosphorylation)	-	GO:0004672(protein kinase activity),GO:0005524(ATP binding)
1107	RHSIM_Rhsim05G0014400	35.0608	346.541	3.2968	up	1.6915e-61	1.4812e-59	-	-	-	GO:0005515(protein binding)
1108	RHSIM_Rhsim12G0032800	7.21099	33.0074	2.1707	up	3.4183e-05	0.00017427	-	GO:0006952(defense response)	-	GO:0043531(ADP binding)
1109	RHSIM_Rhsim07G0160800	0	4.05959	4.5309	up	0.01345	0.038442	-	GO:0006355(regulation of transcription, DNA-templated)	-	GO:0008270(zinc ion binding)
1110	RHSIM_RhsimUnG0063500	0	274.728	10.607	up	5.3434e-19	9.6687e-18	-	GO:0005975(carbohydrate metabolic process)	-	GO:0004650(polygalacturonase activity)
1111	RHSIM_Rhsim11G0110900	166.231	963.646	2.5386	up	4.5839e-95	7.9796e-93	-	-	-	GO:0030145(manganese ion binding)
1112	RHSIM_RhsimUnG0088300	190.375	497.41	1.393	up	8.2797e-25	2.0485e-23	-	-	-	GO:0030145(manganese ion binding)
1113	RHSIM_Rhsim07G0154100	5397.46	15126.5	1.4845	up	5.2368e-261	6.5794e-258	-	-	-	-
1114	RHSIM_Rhsim04G0056700	3.72176	14.2365	2.0037	up	0.015522	0.043418	-	-	-	GO:0005515(protein binding),GO:0008270(zinc ion binding)
1115	RHSIM_Rhsim03G0115300	33.4542	67.1957	1.0134	up	0.0014426	0.0053597	-	-	-	-
1116	RHSIM_Rhsim05G0221100	4.64833	119.098	4.683	up	2.405e-25	6.1069e-24	-	-	-	GO:0005515(protein binding)
1117	RHSIM_RhsimPtG0002000	145.703	306.294	1.0713	up	2.1358e-12	2.455e-11	-	GO:0009767(photosynthetic electron transport chain),GO:0019684(photosynthesis, light reaction),GO:0009772(photosynthetic electron transport in photosystem II),GO:0015979(photosynthesis)	GO:0009521(photosystem),GO:0016020(membrane),GO:0009523(photosystem II)	GO:0016168(chlorophyll binding),GO:0045156(electron transporter, transferring electrons within the cyclic electron transport pathway of photosynthesis activity)
1118	RHSIM_Rhsim11G0059400	0.491289	24.781	5.3519	up	3.8472e-06	2.2739e-05	-	-	-	-
1119	RHSIM_Rhsim13G0097500	696.935	1473.67	1.0742	up	1.6424e-39	7.4507e-38	-	-	-	-
1120	RHSIM_Rhsim07G0027800	70.3446	334.461	2.2436	up	2.6493e-40	1.2408e-38	-	-	-	-
1121	RHSIM_Rhsim13G0172600	52.6651	118.326	1.1806	up	8.5019e-07	5.5135e-06	-	-	-	GO:0005515(protein binding)
1122	RHSIM_Rhsim02G0146100	0.491289	92.4402	7.231	up	6.9961e-12	7.6782e-11	-	GO:0006508(proteolysis)	-	GO:0008234(cysteine-type peptidase activity)
1123	RHSIM_Rhsim03G0023800	4.5013	228.28	5.7121	up	1.5629e-39	7.1121e-38	-	-	-	-
1124	RHSIM_RhsimUnG0026800	4.62092	17.4577	2.0113	up	0.009783	0.029302	-	-	-	-
1125	RHSIM_Rhsim05G0195400	51.1115	205.111	2.0064	up	2.6607e-21	5.5513e-20	-	GO:0009611(response to wounding)	-	GO:0004867(serine-type endopeptidase inhibitor activity)
1126	RHSIM_Rhsim06G0014300	0	4.00227	4.5135	up	0.015942	0.044412	-	-	-	GO:0005515(protein binding)
1127	RHSIM_Rhsim10G0047400	0	4.75835	4.7588	up	0.0065717	0.020642	-	-	-	GO:0005506(iron ion binding),GO:0016705(oxidoreductase activity, acting on paired donors, with incorporation or reduction of molecular oxygen),GO:0004497(monooxygenase activity),GO:0020037(heme binding)
1128	RHSIM_Rhsim12G0009700	9.09362	23.59	1.3862	up	0.011216	0.032912	-	-	-	-
1129	RHSIM_Rhsim10G0198800	19.5975	41.4262	1.0643	up	0.010314	0.030665	-	-	-	-
1130	RHSIM_Rhsim11G0013600	0	4.81566	4.7731	up	0.0060117	0.019073	-	-	-	-
1131	RHSIM_Rhsim04G0079300	6.1079	24.431	1.9185	up	0.001599	0.0058868	-	GO:0006468(protein phosphorylation),GO:0007166(cell surface receptor signaling pathway)	-	GO:0005524(ATP binding),GO:0004672(protein kinase activity)
1132	RHSIM_Rhsim02G0246200	0	99.9572	9.1473	up	4.1741e-14	5.4678e-13	-	GO:0006508(proteolysis)	-	GO:0003700(DNA-binding transcription factor activity),GO:0008234(cysteine-type peptidase activity)
1133	RHSIM_Rhsim05G0209300	0	17.1314	6.605	up	1.1772e-06	7.4798e-06	-	-	-	-
1134	RHSIM_Rhsim01G0049900	0.491289	6.96446	3.563	up	0.013813	0.039306	-	-	-	-
1135	RHSIM_Rhsim08G0144700	23.2081	54.6293	1.231	up	0.00062144	0.0025084	-	GO:0051513(regulation of monopolar cell growth)	-	-
1136	RHSIM_Rhsim13G0022900	3.06155	12.2671	1.9964	up	0.015367	0.043046	-	-	-	GO:0046872(metal ion binding)
1137	RHSIM_Rhsim08G0076100	31.2605	112.255	1.8304	up	2.0902e-08	1.6539e-07	-	GO:0010215(cellulose microfibril organization)	GO:0031225(anchored component of membrane)	-
1138	RHSIM_Rhsim11G0113600	88.3933	267.187	1.5987	up	9.5972e-20	1.8186e-18	-	GO:0006468(protein phosphorylation)	-	GO:0004672(protein kinase activity),GO:0005524(ATP binding)
1139	RHSIM_Rhsim08G0106900	2.57026	20.273	3.013	up	7.6631e-05	0.00036653	-	-	-	-
1140	RHSIM_Rhsim06G0192300	17.2552	57.4864	1.8029	up	1.3849e-05	7.4999e-05	-	-	-	-
1141	RHSIM_RhsimUnG0222500	8.53783	36.3542	2.0549	up	3.4697e-05	0.00017652	-	-	-	-
1142	RHSIM_Rhsim10G0055600	22.5196	46.1276	1.0229	up	0.014927	0.042008	-	GO:0010215(cellulose microfibril organization)	GO:0031225(anchored component of membrane)	-
1143	RHSIM_Rhsim07G0246800	0	4.98761	4.8153	up	0.0056408	0.018037	-	-	-	-
1144	RHSIM_Rhsim09G0134900	29.5343	60.8425	1.037	up	0.0013411	0.0050194	-	GO:0009451(RNA modification)	-	GO:0003723(RNA binding),GO:0005515(protein binding)
1145	RHSIM_Rhsim01G0090100	18.1796	67.2255	1.8832	up	5.15e-08	3.902e-07	-	-	-	-
1146	RHSIM_Rhsim04G0156000	180.985	383.567	1.0852	up	4.2079e-16	6.383e-15	-	-	-	-
1147	RHSIM_Rhsim06G0139900	2229.08	5768.94	1.3688	up	4.6515e-198	3.3604e-195	-	GO:0045017(glycerolipid biosynthetic process)	-	GO:0004144(diacylglycerol O-acyltransferase activity),GO:0008374(O-acyltransferase activity)
1148	RHSIM_Rhsim06G0183500	15.2727	60.7864	1.9964	up	9.7302e-08	7.1382e-07	-	-	-	-
1149	RHSIM_Rhsim04G0035100	57.356	173.779	1.6131	up	2.9536e-14	3.8991e-13	-	-	-	-
1150	RHSIM_Rhsim09G0052800	13.9459	41.3908	1.5837	up	0.0002399	0.0010493	-	-	-	-
1151	RHSIM_Rhsim08G0032000	47.0784	108.476	1.1783	up	5.4889e-06	3.1659e-05	-	-	-	GO:0046872(metal ion binding)
1152	RHSIM_RhsimUnG0189300	3.21617	54.2145	4.1215	up	1.4717e-12	1.7134e-11	-	-	-	-
1153	RHSIM_Rhsim02G0062400	3.53854	29.9804	2.9539	up	4.772e-06	2.7785e-05	-	GO:0006468(protein phosphorylation)	-	GO:0004714(transmembrane receptor protein tyrosine kinase activity),GO:0005524(ATP binding)
1154	RHSIM_Rhsim02G0122700	10.1188	26.7014	1.393	up	0.011745	0.034219	-	-	-	GO:0010333(terpene synthase activity),GO:0016829(lyase activity),GO:0000287(magnesium ion binding)
1155	RHSIM_Rhsim10G0086400	8.84797	51.4383	2.556	up	1.0828e-08	8.836e-08	-	-	-	-
1156	RHSIM_Rhsim09G0112600	0	87.0315	8.946	up	1.9597e-13	2.4547e-12	-	-	-	-
1157	RHSIM_Rhsim05G0197900	64.7963	1176.27	4.1622	up	1.2147e-221	1.1323e-218	-	-	-	-
1158	RHSIM_Rhsim02G0026800	5.34445	21.145	2.0289	up	0.0023163	0.0082027	-	-	-	-
1159	RHSIM_Rhsim13G0106300	13.0543	96.7176	2.9152	up	1.9671e-17	3.2408e-16	-	-	-	GO:0046983(protein dimerization activity)
1160	RHSIM_Rhsim03G0037400	8.25047	21.0378	1.3432	up	0.017913	0.049173	-	-	-	-
1161	RHSIM_Rhsim13G0216300	5.0419	16.6483	1.7338	up	0.01138	0.033319	-	-	-	-
1162	RHSIM_Rhsim01G0209800	110.287	259.456	1.2413	up	6.0105e-14	7.7816e-13	-	GO:0006468(protein phosphorylation)	-	GO:0005524(ATP binding),GO:0004672(protein kinase activity)
1163	RHSIM_Rhsim12G0002000	155.072	570.81	1.879	up	1.5263e-49	9.9336e-48	-	-	-	GO:0016787(hydrolase activity)
1164	RHSIM_Rhsim02G0118300	1.37615	9.3898	2.6538	up	0.012927	0.03712	-	-	-	-
1165	RHSIM_Rhsim08G0105100	83.6397	234.123	1.4881	up	1.1273e-14	1.5337e-13	-	-	-	GO:0004497(monooxygenase activity),GO:0005506(iron ion binding),GO:0016705(oxidoreductase activity, acting on paired donors, with incorporation or reduction of molecular oxygen),GO:0020037(heme binding)
1166	RHSIM_Rhsim05G0012300	40.0431	90.3312	1.1569	up	5.4251e-05	0.00026616	-	GO:0006260(DNA replication),GO:0006281(DNA repair),GO:0006310(DNA recombination)	GO:0005634(nucleus)	GO:0003676(nucleic acid binding),GO:0003677(DNA binding)
1167	RHSIM_Rhsim10G0025700	68.9892	142.854	1.0402	up	8.3217e-07	5.4063e-06	-	-	-	GO:0005515(protein binding)
1168	RHSIM_RhsimUnG0039500	100.027	224.197	1.1667	up	1.0893e-11	1.1754e-10	-	GO:0006468(protein phosphorylation)	-	GO:0004672(protein kinase activity),GO:0005524(ATP binding)
1169	RHSIM_Rhsim13G0087800	6.39704	20.77	1.6501	up	0.015085	0.042404	-	-	-	-
1170	RHSIM_Rhsim06G0198100	444.443	1067.44	1.2562	up	6.4106e-47	3.7652e-45	-	-	-	-
1171	RHSIM_Rhsim10G0128000	70.5997	157.047	1.1557	up	4.1506e-08	3.1789e-07	-	GO:0005975(carbohydrate metabolic process)	-	GO:0004553(hydrolase activity, hydrolyzing O-glycosyl compounds)
1172	RHSIM_Rhsim08G0120000	15.4139	46.0953	1.5814	up	0.00027057	0.0011711	-	-	-	GO:0008168(methyltransferase activity)
1173	RHSIM_Rhsim07G0041400	1.81813	35.1562	4.0691	up	2.0742e-08	1.6422e-07	-	GO:0006952(defense response)	-	-
1174	RHSIM_Rhsim01G0112200	4.57042	27.1989	2.4509	up	0.00011958	0.00055271	-	GO:0006644(phospholipid metabolic process),GO:0050482(arachidonic acid secretion)	-	GO:0004623(phospholipase A2 activity),GO:0003824(catalytic activity)
1175	RHSIM_Rhsim06G0210500	4.17775	123.266	4.7477	up	2.2524e-25	5.7295e-24	-	-	-	-
1176	RHSIM_Rhsim10G0211900	155.838	348.795	1.1659	up	2.5137e-16	3.8678e-15	-	-	-	-
1177	RHSIM_Rhsim02G0109500	0.245645	9.57401	4.8044	up	0.001087	0.0041536	-	-	-	-
1178	RHSIM_Rhsim06G0109600	0	6.63061	5.231	up	0.0011011	0.0042042	-	-	-	-
1179	RHSIM_Rhsim13G0145600	129.212	293.483	1.1809	up	0.0036566	0.012301	-	-	-	-
1180	RHSIM_Rhsim07G0032800	7.70987	40.1985	2.3822	up	9.8659e-07	6.334e-06	-	-	GO:0005634(nucleus)	GO:0003677(DNA binding)
1181	RHSIM_Rhsim05G0220400	67.5276	171.363	1.3271	up	1.5947e-10	1.5632e-09	-	GO:0006869(lipid transport)	-	GO:0008289(lipid binding)
1182	RHSIM_Rhsim07G0133300	1.37615	12.1573	3.0325	up	0.003791	0.012701	-	-	-	GO:0005515(protein binding)
1183	RHSIM_Rhsim10G0057600	37.9689	110.479	1.552	up	1.649e-08	1.3207e-07	-	-	-	-
1184	RHSIM_Rhsim12G0015500	110.178	253.273	1.1895	up	5.6443e-13	6.8044e-12	-	-	-	-
1185	RHSIM_Rhsim03G0026600	0	16.1648	6.5203	up	1.8021e-06	1.1175e-05	-	-	-	GO:0005515(protein binding)
1186	RHSIM_Rhsim04G0169900	3.25788	28.1073	3.0674	up	6.3509e-06	3.6341e-05	-	-	-	-
1187	RHSIM_Rhsim11G0099500	10.2308	25.2391	1.3041	up	0.015761	0.043971	-	GO:0005975(carbohydrate metabolic process)	-	GO:0004650(polygalacturonase activity)
1188	RHSIM_Rhsim06G0109700	0	5.26415	4.8967	up	0.0039786	0.013256	-	GO:0006468(protein phosphorylation)	-	GO:0004672(protein kinase activity),GO:0005524(ATP binding)
1189	RHSIM_Rhsim09G0125700	26.9935	75.5415	1.4975	up	2.2555e-06	1.3797e-05	-	-	GO:0005634(nucleus)	GO:0005515(protein binding)
1190	RHSIM_Rhsim08G0181000	16.7913	62.724	1.9581	up	6.6506e-07	4.3797e-06	-	GO:0010088(phloem development)	-	-
1191	RHSIM_Rhsim03G0030400	48.3409	126.329	1.3973	up	1.1535e-08	9.3675e-08	-	-	-	GO:0005515(protein binding)
1192	RHSIM_Rhsim04G0083400	339.693	852.523	1.3236	up	7.861e-43	3.9713e-41	-	-	-	GO:0008194(UDP-glycosyltransferase activity)
1193	RHSIM_RhsimUnG0080900	14.4637	32.803	1.1506	up	0.01735	0.04778	-	-	-	-
1194	RHSIM_Rhsim02G0184000	0	4.71854	4.7488	up	0.0071026	0.022069	-	-	-	GO:0003676(nucleic acid binding),GO:0008270(zinc ion binding)
1195	RHSIM_Rhsim05G0024800	2.35873	12.7817	2.2992	up	0.0088435	0.026821	-	-	-	-
1196	RHSIM_Rhsim08G0027800	7.7647	30.7413	1.8885	up	0.0016315	0.0059912	-	-	-	-
1197	RHSIM_Rhsim07G0066000	0	4.82442	4.7754	up	0.0058813	0.018702	-	GO:0006952(defense response)	-	-
1198	RHSIM_Rhsim04G0208000	0	18.9065	6.7464	up	4.7826e-07	3.2081e-06	-	-	-	GO:0016787(hydrolase activity)
1199	RHSIM_RhsimUnG0157200	0.449578	7.08656	4.3739	up	0.0051311	0.016589	-	-	-	-
1200	RHSIM_Rhsim05G0025600	12.6465	31.3679	1.308	up	0.0048886	0.01591	-	-	-	GO:0005515(protein binding),GO:0003700(DNA-binding transcription factor activity)
1201	RHSIM_Rhsim05G0179200	101.422	265.89	1.3798	up	9.4117e-16	1.3954e-14	-	-	-	-
1202	RHSIM_Rhsim12G0044200	18.6739	54.9894	1.6128	up	5.0858e-05	0.00025109	-	GO:0042138(meiotic DNA double-strand break formation)	-	-
1203	RHSIM_Rhsim10G0166200	30.1553	62.8045	1.017	up	0.0042631	0.014069	-	-	GO:0016020(membrane)	GO:0005524(ATP binding),GO:0140359(ABC-type transporter activity)
1204	RHSIM_Rhsim12G0201000	7.46423	23.8666	1.6857	up	0.0032288	0.011016	-	GO:0055085(transmembrane transport),GO:0006857(oligopeptide transport)	GO:0016020(membrane)	GO:0022857(transmembrane transporter activity)
1205	RHSIM_Rhsim08G0044600	0	140.584	9.6391	up	1.0587e-15	1.5601e-14	-	-	-	-
1206	RHSIM_Rhsim03G0058600	39.6446	127.525	1.6698	up	3.4023e-11	3.5214e-10	-	-	GO:0016020(membrane)	GO:0005524(ATP binding),GO:0140359(ABC-type transporter activity)
1207	RHSIM_Rhsim04G0105600	88.1922	309.9	1.7989	up	2.0071e-27	5.5821e-26	-	-	-	-
1208	RHSIM_Rhsim06G0030000	15.6182	202.402	3.7931	up	1.4912e-37	6.2632e-36	-	-	-	GO:0005506(iron ion binding),GO:0016705(oxidoreductase activity, acting on paired donors, with incorporation or reduction of molecular oxygen),GO:0004497(monooxygenase activity),GO:0020037(heme binding)
1209	RHSIM_Rhsim03G0135600	0	116.223	9.3648	up	8.0408e-15	1.1117e-13	-	-	-	-
1210	RHSIM_Rhsim10G0140400	589.591	1297.65	1.1395	up	2.3826e-39	1.0724e-37	-	GO:0006468(protein phosphorylation),GO:0048544(recognition of pollen)	-	GO:0004674(protein serine/threonine kinase activity),GO:0004672(protein kinase activity),GO:0005524(ATP binding)
1211	RHSIM_Rhsim05G0009400	160.101	491.187	1.62	up	6.3933e-38	2.7249e-36	-	-	-	GO:0008270(zinc ion binding),GO:0003676(nucleic acid binding)
1212	RHSIM_Rhsim10G0177600	5.15481	16.4291	1.7395	up	0.01465	0.041318	-	-	-	GO:0016788(hydrolase activity, acting on ester bonds)
1213	RHSIM_Rhsim11G0057000	116.92	522.161	2.1521	up	1.3292e-58	1.0789e-56	-	-	-	-
1214	RHSIM_Rhsim04G0248600	16.7268	48.9766	1.5802	up	7.4266e-05	0.00035647	-	-	-	-
1215	RHSIM_Rhsim07G0197100	15.196	52.5492	1.825	up	4.87e-06	2.8299e-05	-	GO:0006468(protein phosphorylation)	-	GO:0004672(protein kinase activity)
1216	RHSIM_Rhsim03G0007900	1.79831	220.338	7.1484	up	6.5174e-08	4.8842e-07	-	GO:0016554(cytidine to uridine editing)	-	-
1217	RHSIM_Rhsim09G0019000	73.8511	287.102	1.9701	up	5.1282e-30	1.6003e-28	-	-	-	-
1218	RHSIM_Rhsim13G0043300	17.5404	55.9459	1.6717	up	6.2933e-06	3.6047e-05	-	-	-	-
1219	RHSIM_Rhsim01G0044800	3.86968	19.0784	2.4076	up	0.00078015	0.0030924	-	-	-	GO:0004857(enzyme inhibitor activity)
1220	RHSIM_Rhsim11G0143400	3.9607	34.6355	3.1939	up	1.4332e-07	1.0284e-06	-	-	-	-
1221	RHSIM_Rhsim02G0041400	15.4416	39.505	1.3798	up	0.0018471	0.0066961	-	GO:0007018(microtubule-based movement)	-	GO:0003777(microtubule motor activity),GO:0005524(ATP binding),GO:0008017(microtubule binding)
1222	RHSIM_Rhsim12G0049200	0	16.8486	6.571	up	2.4104e-06	1.4645e-05	-	-	-	-
1223	RHSIM_RhsimUnG0078100	16.5578	54.7107	1.7319	up	7.6681e-06	4.3423e-05	-	-	-	-
1224	RHSIM_Rhsim07G0045400	279.58	620.302	1.1353	up	5.4525e-22	1.1767e-20	-	-	-	-
1225	RHSIM_RhsimUnG0050600	0	21.2894	6.9139	up	1.9083e-07	1.345e-06	-	-	-	GO:0005515(protein binding)
1226	RHSIM_Rhsim02G0132400	285.421	2360.7	3.0678	up	1.1719e-234	1.2095e-231	-	-	-	-
1227	RHSIM_Rhsim10G0038300	5.50459	67.2412	3.4868	up	1.5296e-12	1.778e-11	-	-	-	-
1228	RHSIM_Rhsim06G0135000	7.60456	37.2297	2.2771	up	8.2264e-06	4.6375e-05	-	GO:0006355(regulation of transcription, DNA-templated)	-	GO:0003700(DNA-binding transcription factor activity)
1229	RHSIM_Rhsim05G0218700	155.44	489.858	1.647	up	1.8848e-33	6.8337e-32	-	-	-	GO:0043531(ADP binding)
1230	RHSIM_Rhsim08G0004000	230.497	553.26	1.2521	up	5.6101e-21	1.1457e-19	-	-	GO:0016021(integral component of membrane),GO:0016020(membrane)	GO:0022857(transmembrane transporter activity)
1231	RHSIM_RhsimUnG0227700	139.125	305.208	1.1245	up	2.3638e-12	2.703e-11	-	-	-	-
1232	RHSIM_Rhsim01G0115400	0	4.17422	4.5642	up	0.011732	0.034197	-	-	-	-
1233	RHSIM_Rhsim08G0121000	56.8227	140.489	1.3073	up	1.5129e-08	1.2141e-07	-	-	-	GO:0003676(nucleic acid binding),GO:0008270(zinc ion binding)
1234	RHSIM_Rhsim09G0055200	8.70005	28.6275	1.7187	up	0.0010851	0.0041471	-	-	-	GO:0008270(zinc ion binding)
1235	RHSIM_Rhsim13G0022800	1016.1	3556.71	1.8077	up	4.5502e-236	5.2594e-233	-	-	-	GO:0046872(metal ion binding)
1236	RHSIM_RhsimUnG0175500	0	7.2633	5.3646	up	0.00070735	0.0028244	-	-	-	GO:0003677(DNA binding),GO:0046983(protein dimerization activity)
1237	RHSIM_Rhsim11G0031700	0	51.4418	8.1911	up	4.1147e-11	4.2314e-10	-	GO:0106035(protein maturation by [4Fe-4S] cluster transfer)	-	-
1238	RHSIM_RhsimUnG0185300	5.62421	31.9262	2.4632	up	8.8816e-06	4.971e-05	-	-	-	GO:0030246(carbohydrate binding)
1239	RHSIM_RhsimUnG0083000	22.2883	60.3984	1.4441	up	4.9229e-05	0.00024384	-	GO:0006355(regulation of transcription, DNA-templated)	-	GO:0003700(DNA-binding transcription factor activity),GO:0043565(sequence-specific DNA binding)
1240	RHSIM_Rhsim02G0183900	21.8454	366.037	4.0756	up	4.2422e-74	5.0866e-72	-	GO:0006629(lipid metabolic process)	-	-
1241	RHSIM_Rhsim07G0201400	2867.47	5774.57	1.0077	up	1.2977e-120	3.6763e-118	-	-	-	GO:0005515(protein binding)
1242	RHSIM_Rhsim11G0076200	210.451	833.664	1.9982	up	1.6139e-55	1.2113e-53	-	-	-	-
1243	RHSIM_Rhsim02G0078500	6.61438	19.3414	1.5271	up	0.013607	0.038817	-	GO:0006952(defense response)	-	-
1244	RHSIM_Rhsim02G0174500	0	39.1335	7.7919	up	6.5848e-10	6.0871e-09	-	-	-	-
1245	RHSIM_RhsimUnG0139800	36.5045	74.1041	1.0076	up	0.0013364	0.0050051	-	-	-	GO:0005515(protein binding)
1246	RHSIM_Rhsim11G0116200	0.294953	6.88835	4.3369	up	0.010837	0.031978	-	GO:0006355(regulation of transcription, DNA-templated)	-	GO:0005515(protein binding),GO:0003677(DNA binding)
1247	RHSIM_Rhsim11G0188000	32.1912	172.62	2.4761	up	3.8289e-21	7.8918e-20	-	-	-	-
1248	RHSIM_Rhsim01G0181800	4.12844	19.3388	2.1289	up	0.0036156	0.012183	-	GO:0006996(organelle organization)	-	-
1249	RHSIM_Rhsim06G0111300	1.58008	39.4971	4.6638	up	1.8134e-09	1.6015e-08	-	-	-	GO:0030247(polysaccharide binding)
1250	RHSIM_Rhsim05G0213000	5.74472	19.4258	1.8166	up	0.005399	0.017347	-	GO:0006508(proteolysis)	-	GO:0008234(cysteine-type peptidase activity)
1251	RHSIM_Rhsim04G0238100	33.9512	219.847	2.7011	up	1.6824e-33	6.1151e-32	-	-	-	-
1252	RHSIM_Rhsim07G0076800	9.83055	25.6316	1.3723	up	0.012397	0.035831	-	GO:0006355(regulation of transcription, DNA-templated)	-	GO:0003677(DNA binding)
1253	RHSIM_Rhsim12G0086000	33.6916	111.931	1.7496	up	7.8709e-10	7.2091e-09	-	-	-	-
1254	RHSIM_RhsimUnG0246000	76.8044	243.231	1.6548	up	1.8468e-20	3.6328e-19	-	GO:0006869(lipid transport)	-	-
1255	RHSIM_RhsimUnG0152900	513.721	1157.87	1.1765	up	1.0325e-43	5.3953e-42	-	GO:0006468(protein phosphorylation)	-	GO:0004672(protein kinase activity),GO:0005524(ATP binding)
1256	RHSIM_Rhsim01G0037900	0.491289	6.5908	3.4874	up	0.017596	0.048388	-	-	-	-
1257	RHSIM_Rhsim01G0015400	0	11.0639	5.9719	up	3.5838e-05	0.00018188	-	GO:0009734(auxin-activated signaling pathway)	GO:0016021(integral component of membrane)	-
1258	RHSIM_Rhsim02G0220800	3.27218	20.7923	2.7223	up	0.00032269	0.0013788	-	GO:0006508(proteolysis)	-	GO:0004190(aspartic-type endopeptidase activity)
1259	RHSIM_Rhsim01G0058800	6.41804	18.7258	1.5384	up	0.01476	0.041592	-	GO:0006952(defense response),GO:1902600(proton transmembrane transport)	GO:0016020(membrane)	GO:0043531(ADP binding),GO:0004427(inorganic diphosphatase activity),GO:0009678(pyrophosphate hydrolysis-driven proton transmembrane transporter activity)
1260	RHSIM_RhsimUnG0040900	39.5346	213.688	2.4437	up	1.2718e-29	3.8971e-28	-	-	-	-
1261	RHSIM_Rhsim05G0197800	3.55284	46.8711	3.6721	up	2.5632e-10	2.4543e-09	-	-	-	-
1262	RHSIM_Rhsim10G0015800	90.3594	274.986	1.6073	up	4.5157e-21	9.2612e-20	-	-	-	-
1263	RHSIM_RhsimMtG0005400	3.75677	16.0677	2.1091	up	0.0038967	0.013021	-	GO:0017004(cytochrome complex assembly),GO:0015886(heme transport)	GO:0016020(membrane)	GO:0020037(heme binding),GO:0015232(heme transmembrane transporter activity)
1264	RHSIM_Rhsim02G0029100	9.37338	47.6176	2.2974	up	2.8993e-07	2.0039e-06	-	-	-	-
1265	RHSIM_Rhsim06G0043100	3.60214	22.6423	2.6191	up	9.9744e-05	0.00046775	-	-	-	-
1266	RHSIM_Rhsim13G0218200	8.62885	46.4178	2.3665	up	3.858e-07	2.6164e-06	-	-	-	-
1267	RHSIM_Rhsim10G0042200	0.449578	5.44835	3.9919	up	0.016828	0.046537	-	-	-	-
1268	RHSIM_Rhsim07G0000600	9.02242	25.009	1.4309	up	0.0081793	0.025019	-	-	-	-
1269	RHSIM_Rhsim02G0051900	2.35962	21.6259	3.1376	up	0.00021699	0.00095776	-	-	-	GO:0005515(protein binding)
1270	RHSIM_Rhsim08G0105000	93.0673	363.483	1.961	up	1.493e-33	5.4405e-32	-	-	-	GO:0004497(monooxygenase activity),GO:0005506(iron ion binding),GO:0016705(oxidoreductase activity, acting on paired donors, with incorporation or reduction of molecular oxygen),GO:0020037(heme binding)
1271	RHSIM_Rhsim10G0016200	24.1691	171.306	2.8283	up	4.853e-28	1.3912e-26	-	-	-	-
1272	RHSIM_Rhsim06G0128900	19.8385	40.216	1.0485	up	0.0097499	0.029217	-	-	-	GO:0003700(DNA-binding transcription factor activity)
1273	RHSIM_Rhsim05G0220500	12.8002	57.4992	2.1576	up	1.1158e-07	8.132e-07	-	-	-	GO:0005515(protein binding)
1274	RHSIM_Rhsim06G0082500	140.717	301.22	1.105	up	1.3263e-12	1.5486e-11	-	-	-	GO:0005515(protein binding)
1275	RHSIM_Rhsim08G0102700	2.08567	55.6855	4.8835	up	2.6236e-12	2.9901e-11	-	-	-	-
1276	RHSIM_Rhsim07G0118000	0.589905	15.7999	4.6699	up	0.00013644	0.00062386	-	-	-	-
1277	RHSIM_Rhsim03G0221800	539.295	1098.9	1.0277	up	3.5221e-32	1.2073e-30	-	GO:0006486(protein glycosylation)	-	GO:0016757(glycosyltransferase activity)
1278	RHSIM_Rhsim06G0193000	206.081	538.017	1.3771	up	2.0806e-30	6.5709e-29	-	-	-	-
1279	RHSIM_Rhsim06G0069100	2826.57	7898.23	1.4797	up	2.3453e-184	1.3289e-181	-	-	-	-
1280	RHSIM_Rhsim03G0206800	0	11.648	6.0484	up	2.6521e-05	0.00013729	-	GO:0006468(protein phosphorylation)	-	GO:0004672(protein kinase activity),GO:0005524(ATP binding),GO:0030247(polysaccharide binding)
1281	RHSIM_Rhsim08G0209600	4611.85	11378.5	1.3033	up	7.8533e-288	1.1944e-284	-	-	-	-
1282	RHSIM_Rhsim04G0191900	430.492	1063.48	1.296	up	7.0123e-49	4.4535e-47	-	-	-	GO:0005515(protein binding)
1283	RHSIM_Rhsim04G0111300	0	10.9755	5.9624	up	3.8764e-05	0.00019566	-	-	-	-
1284	RHSIM_Rhsim01G0057600	12.6465	64.6181	2.3474	up	1.0093e-09	9.1346e-09	-	GO:0006952(defense response)	-	GO:0043531(ADP binding)
1285	RHSIM_Rhsim01G0056600	21.0364	75.3437	1.8187	up	1.4013e-07	1.007e-06	-	GO:0006952(defense response)	-	GO:0043531(ADP binding)
1286	RHSIM_RhsimUnG0019300	0	9.85183	5.8002	up	9.3421e-05	0.00044032	-	-	-	-
1287	RHSIM_RhsimUnG0022400	45.3324	103.669	1.1857	up	5.8938e-06	3.388e-05	-	GO:0006952(defense response)	-	GO:0043531(ADP binding)
1288	RHSIM_Rhsim06G0071400	829.873	2070.27	1.3238	up	2.4603e-56	1.9111e-54	-	-	-	-
1289	RHSIM_Rhsim05G0207500	1.62179	9.81203	2.4687	up	0.01506	0.042351	-	-	-	-
1290	RHSIM_RhsimUnG0113300	13.2069	35.9022	1.3927	up	0.0023377	0.0082706	-	GO:0006468(protein phosphorylation),GO:0048544(recognition of pollen)	-	GO:0004672(protein kinase activity),GO:0005524(ATP binding),GO:0004674(protein serine/threonine kinase activity)
1291	RHSIM_Rhsim02G0064800	0.736934	7.93101	3.2033	up	0.013724	0.039079	-	-	-	-
1292	RHSIM_Rhsim06G0099700	1.34873	8.55015	2.9874	up	0.015478	0.043316	-	GO:0006996(organelle organization)	-	GO:0005515(protein binding)
1293	RHSIM_Rhsim07G0187400	159.66	336.368	1.0762	up	4.7326e-13	5.7486e-12	-	-	-	-
1294	RHSIM_Rhsim13G0214400	6.42475	21.0513	1.7067	up	0.0056229	0.01799	-	-	-	GO:0005515(protein binding)
1295	RHSIM_Rhsim07G0158900	2.16999	29.7822	3.7711	up	3.7387e-07	2.5409e-06	-	-	-	-
1296	RHSIM_Rhsim07G0032100	8.9457	244.679	4.7698	up	1.1865e-49	7.7748e-48	-	GO:0019953(sexual reproduction)	GO:0005576(extracellular region)	-
1297	RHSIM_Rhsim06G0012900	120.552	275.978	1.1949	up	1.2054e-13	1.5365e-12	-	-	-	GO:0005515(protein binding)
1298	RHSIM_Rhsim13G0055300	18.6073	55.9384	1.5652	up	1.7319e-05	9.2199e-05	-	-	-	GO:0005515(protein binding)
1299	RHSIM_Rhsim05G0057600	0	9.60507	5.7697	up	0.00012528	0.00057648	-	-	-	-
1300	RHSIM_Rhsim02G0070800	197.017	576.783	1.5532	up	7.0119e-40	3.2265e-38	-	-	-	-
1301	RHSIM_Rhsim04G0047200	0	7.03404	5.3256	up	0.0010716	0.004101	-	-	-	-
1302	RHSIM_Rhsim02G0220200	50.9566	384.833	2.8975	up	7.9814e-50	5.2657e-48	-	GO:0006508(proteolysis)	-	GO:0004190(aspartic-type endopeptidase activity)
1303	RHSIM_Rhsim04G0132300	0	17.9137	6.6681	up	7.5896e-07	4.9586e-06	-	-	-	GO:0003677(DNA binding)
1304	RHSIM_Rhsim03G0191400	157.494	359.279	1.1876	up	6.8815e-18	1.167e-16	-	-	-	-
1305	RHSIM_Rhsim04G0208300	5154.54	11048.7	1.1008	up	6.3752e-151	2.4895e-148	-	-	-	GO:0016787(hydrolase activity)
1306	RHSIM_Rhsim09G0063600	5.13962	38.6649	2.896	up	1.7838e-07	1.264e-06	-	-	-	GO:0046983(protein dimerization activity)
1307	RHSIM_Rhsim03G0054100	4484.17	10274.6	1.1939	up	6.3708e-162	2.8323e-159	-	GO:0006508(proteolysis)	-	GO:0004252(serine-type endopeptidase activity),GO:0008236(serine-type peptidase activity)
1308	RHSIM_Rhsim05G0025500	80.9804	165.309	1.0198	up	1.3564e-06	8.5263e-06	-	-	-	-
1309	RHSIM_Rhsim02G0050400	0	4.55663	4.6888	up	0.0080733	0.024724	-	-	-	-
1310	RHSIM_Rhsim01G0106900	130.447	635.63	2.2866	up	2.1766e-77	2.8332e-75	-	GO:0006468(protein phosphorylation)	-	GO:0004672(protein kinase activity),GO:0004714(transmembrane receptor protein tyrosine kinase activity),GO:0005524(ATP binding)
1311	RHSIM_Rhsim03G0249100	70.5156	230.174	1.7218	up	4.8062e-20	9.2528e-19	-	GO:0055085(transmembrane transport)	GO:0016021(integral component of membrane)	GO:0022857(transmembrane transporter activity)
1312	RHSIM_RhsimUnG0144900	14.5699	84.9235	2.5278	up	2.4549e-13	3.0486e-12	-	-	-	GO:0005515(protein binding)
1313	RHSIM_Rhsim04G0104900	18.2622	44.2681	1.2486	up	0.002083	0.007468	-	-	-	-
1314	RHSIM_Rhsim04G0170100	2.07897	12.4391	2.6682	up	0.0049267	0.016014	-	-	-	-
1315	RHSIM_Rhsim08G0031900	79.685	184.476	1.193	up	7.4334e-08	5.5276e-07	-	-	-	GO:0046872(metal ion binding)
1316	RHSIM_Rhsim03G0035100	114.085	852.727	2.9007	up	2.3089e-133	7.5817e-131	-	-	-	GO:0043531(ADP binding)
1317	RHSIM_Rhsim07G0066100	0	4.94651	4.8199	up	0.010309	0.030662	-	GO:0006952(defense response)	-	-
1318	RHSIM_Rhsim10G0033000	19.8364	46.6222	1.2148	up	0.0016616	0.0060887	-	-	-	-
1319	RHSIM_Rhsim13G0166700	253.496	635.827	1.3246	up	2.9848e-35	1.147e-33	-	GO:0006468(protein phosphorylation),GO:0048544(recognition of pollen)	-	GO:0004672(protein kinase activity),GO:0005524(ATP binding),GO:0004674(protein serine/threonine kinase activity)
1320	RHSIM_Rhsim13G0183500	3.30719	19.1843	2.5062	up	0.0004652	0.0019259	-	-	-	-
1321	RHSIM_Rhsim03G0039200	8.15945	93.394	3.5341	up	3.4899e-19	6.4031e-18	-	-	-	-
1322	RHSIM_Rhsim10G0074900	28.8204	110.916	1.9915	up	9.6438e-12	1.0469e-10	-	-	-	-
1323	RHSIM_Rhsim11G0084400	443.968	1499.03	1.7546	up	1.7191e-107	3.7633e-105	-	-	-	-
1324	RHSIM_RhsimUnG0065100	0	89.8017	8.9931	up	1.2587e-13	1.6009e-12	-	-	-	-
1325	RHSIM_Rhsim09G0138100	4.95088	19.7111	2.0431	up	0.0018482	0.0066987	-	GO:0006468(protein phosphorylation)	-	GO:0004672(protein kinase activity),GO:0005524(ATP binding)
1326	RHSIM_Rhsim05G0077800	35.7986	113.037	1.6553	up	4.9475e-09	4.1779e-08	-	-	-	GO:0019825(oxygen binding),GO:0020037(heme binding)
1327	RHSIM_Rhsim07G0063600	8.36339	24.9302	1.6067	up	0.0044519	0.014632	-	-	-	-
1328	RHSIM_Rhsim06G0209600	32.3767	665.399	4.3254	up	1.7924e-122	5.2319e-120	-	-	-	-
1329	RHSIM_Rhsim11G0143300	7.40062	35.6344	2.2288	up	9.6624e-06	5.3767e-05	-	-	-	GO:0008270(zinc ion binding)
1330	RHSIM_Rhsim09G0175600	0	6.82753	5.2787	up	0.0010489	0.004023	-	GO:0006468(protein phosphorylation)	-	GO:0004672(protein kinase activity),GO:0005524(ATP binding)
1331	RHSIM_Rhsim02G0207200	236.443	724.867	1.6031	up	3.3415e-46	1.9274e-44	-	-	GO:0016021(integral component of membrane)	GO:0005524(ATP binding)
1332	RHSIM_Rhsim01G0112700	0.83555	8.31342	3.1973	up	0.0097284	0.029162	-	GO:0006812(cation transport),GO:0055085(transmembrane transport)	-	GO:0008324(cation transmembrane transporter activity)
1333	RHSIM_Rhsim07G0079300	13.6585	41.2473	1.624	up	0.00020413	0.00090484	-	-	-	-
1334	RHSIM_Rhsim10G0038200	392.739	3699.17	3.2321	up	0	0	-	-	-	-
1335	RHSIM_Rhsim11G0050200	76.5357	159.46	1.0394	up	9.1728e-07	5.9166e-06	-	-	-	GO:0005515(protein binding)
1336	RHSIM_Rhsim04G0161000	17.2102	45.2421	1.3609	up	0.0012362	0.0046701	-	-	-	-
1337	RHSIM_Rhsim02G0142200	42.6799	127.099	1.5913	up	1.6464e-10	1.6105e-09	-	-	-	-
1338	RHSIM_Rhsim06G0204100	24.6281	72.4161	1.5814	up	2.8915e-06	1.7386e-05	-	GO:0006355(regulation of transcription, DNA-templated)	-	GO:0003700(DNA-binding transcription factor activity)
1339	RHSIM_Rhsim05G0063600	1.08119	33.8645	4.7943	up	3.901e-08	2.9973e-07	-	-	-	-
1340	RHSIM_Rhsim12G0049500	11.221	62.8132	2.4883	up	7.3277e-10	6.7435e-09	-	-	-	-
1341	RHSIM_RhsimUnG0200100	11.6782	31.773	1.4711	up	0.0024312	0.008555	-	-	-	GO:0005515(protein binding)
1342	RHSIM_Rhsim03G0133700	1.47387	14.2365	3.0628	up	0.0018591	0.0067336	-	-	-	GO:0008168(methyltransferase activity)
1343	RHSIM_Rhsim04G0187000	5.30736	18.8579	1.727	up	0.013557	0.038704	-	-	-	-
1344	RHSIM_Rhsim11G0158800	166.851	611.303	1.8845	up	8.8459e-56	6.6916e-54	-	-	-	-
1345	RHSIM_Rhsim05G0037400	32.2953	156.71	2.3054	up	1.1795e-20	2.3587e-19	-	-	-	-
1346	RHSIM_RhsimMtG0002500	1.96605	15.6503	2.8971	up	0.0010791	0.0041266	-	GO:0006412(translation)	GO:0005840(ribosome)	GO:0003735(structural constituent of ribosome)
1347	RHSIM_Rhsim06G0111400	11.2636	87.8059	2.9672	up	1.8768e-15	2.7212e-14	-	GO:0006468(protein phosphorylation)	-	GO:0004672(protein kinase activity),GO:0005524(ATP binding)
1348	RHSIM_RhsimUnG0222700	2.2753	11.6655	2.3998	up	0.0074761	0.023093	-	-	-	-
1349	RHSIM_Rhsim05G0203400	1.17981	13.5242	3.4534	up	0.0012519	0.0047227	-	-	-	-
1350	RHSIM_Rhsim09G0163000	15.0621	166.029	3.4521	up	2.6153e-32	9.0617e-31	-	-	-	-
1351	RHSIM_Rhsim01G0040800	0	3.84912	4.4458	up	0.017216	0.047476	-	-	-	-
1352	RHSIM_Rhsim03G0030500	9.26806	28.1965	1.5557	up	0.0029684	0.010221	-	-	-	GO:0016787(hydrolase activity)
1353	RHSIM_Rhsim12G0143300	24.3246	72.3447	1.5814	up	3.0584e-06	1.8317e-05	-	-	-	-
1354	RHSIM_Rhsim08G0246000	49.9819	362.347	2.8668	up	2.8037e-56	2.1721e-54	-	GO:0006629(lipid metabolic process)	-	GO:0004806(triglyceride lipase activity)
1355	RHSIM_Rhsim01G0238600	0.491289	26.5737	5.4509	up	2.2545e-06	1.3794e-05	-	GO:0006508(proteolysis),GO:0015074(DNA integration)	-	GO:0004190(aspartic-type endopeptidase activity),GO:0003676(nucleic acid binding)
1356	RHSIM_Rhsim05G0189900	20.0985	41.9562	1.0997	up	0.0060146	0.019078	-	GO:0055085(transmembrane transport)	GO:0005886(plasma membrane)	GO:0022857(transmembrane transporter activity)
1357	RHSIM_Rhsim06G0198700	374.363	913.541	1.2869	up	0.00046058	0.0019101	-	-	-	-
1358	RHSIM_RhsimUnG0143100	36.787	100.87	1.4421	up	6.0137e-08	4.5219e-07	-	-	-	-
1359	RHSIM_Rhsim13G0148100	14.1839	162.883	3.5191	up	3.6746e-32	1.2581e-30	-	-	-	-
1360	RHSIM_Rhsim05G0166900	0	7.27206	5.3661	up	0.00065399	0.0026266	-	-	-	-
1361	RHSIM_Rhsim02G0072400	0	70.4345	8.645	up	1.9688e-12	2.2694e-11	-	-	-	-
1362	RHSIM_Rhsim01G0010300	4.54212	19.7799	2.0786	up	0.0067027	0.020996	-	-	-	-
1363	RHSIM_Rhsim02G0018800	16.2355	39.1011	1.2992	up	0.0020756	0.0074447	-	-	-	-
1364	RHSIM_Rhsim03G0041100	14.6828	56.9177	1.9632	up	2.6998e-07	1.8718e-06	-	-	-	-
1365	RHSIM_Rhsim04G0073100	4.00241	15.0972	1.914	up	0.0092567	0.027916	-	-	-	GO:0043531(ADP binding)
1366	RHSIM_Rhsim13G0189900	27.5049	60.9624	1.1599	up	0.00077043	0.0030556	-	GO:0006355(regulation of transcription, DNA-templated)	-	GO:0003700(DNA-binding transcription factor activity),GO:0003677(DNA binding)
1367	RHSIM_Rhsim08G0177100	19.533	43.7636	1.1267	up	0.0048467	0.01579	-	-	-	-
1368	RHSIM_Rhsim06G0013200	8.27788	26.1934	1.6033	up	0.0045395	0.014893	-	-	-	-
1369	RHSIM_Rhsim03G0092200	26.7811	160.829	2.5821	up	8.4272e-24	1.9815e-22	-	-	-	GO:0046983(protein dimerization activity)
1370	RHSIM_Rhsim04G0145700	12.1135	32.2535	1.4355	up	0.0032032	0.010937	-	-	-	-
1371	RHSIM_Rhsim01G0013200	10.3644	49.0225	2.2256	up	3.1665e-07	2.1755e-06	-	-	-	-
1372	RHSIM_Rhsim03G0252500	86.9998	256.081	1.5859	up	1.8851e-17	3.1182e-16	-	-	-	-
1373	RHSIM_Rhsim04G0212400	4.17223	15.3838	2.0039	up	0.015417	0.043173	-	-	-	-
1374	RHSIM_Rhsim04G0053600	17.2257	136.238	3.0298	up	6.7126e-24	1.5887e-22	-	-	-	GO:0043531(ADP binding)
1375	RHSIM_Rhsim09G0176100	0.245645	49.5817	7.1734	up	8.104e-09	6.6966e-08	-	GO:0006468(protein phosphorylation)	-	GO:0005515(protein binding),GO:0004672(protein kinase activity)
1376	RHSIM_Rhsim03G0059400	282.947	591.586	1.0591	up	3.4766e-21	7.176e-20	-	-	-	-
1377	RHSIM_Rhsim11G0123500	6.67039	30.4499	2.176	up	6.7033e-05	0.00032398	-	-	-	-
1378	RHSIM_RhsimUnG0161100	0	8.04564	5.5094	up	0.0003463	0.0014695	-	GO:0006355(regulation of transcription, DNA-templated)	-	GO:0003676(nucleic acid binding),GO:0008270(zinc ion binding)
1379	RHSIM_Rhsim01G0158900	4.24136	17.2622	2.0086	up	0.0058016	0.01847	-	-	-	-
1380	RHSIM_Rhsim02G0009800	963.107	1959.12	1.0227	up	1.5193e-60	1.3106e-58	-	GO:0006952(defense response)	-	-
1381	RHSIM_Rhsim08G0107700	0	28.3361	7.3289	up	1.2512e-08	1.0122e-07	-	-	-	GO:0046983(protein dimerization activity),GO:0003677(DNA binding)
1382	RHSIM_Rhsim11G0039100	2.66128	13.1466	2.2594	up	0.0069339	0.021631	-	-	-	-
1383	RHSIM_Rhsim05G0208400	48.5789	143.531	1.5717	up	2.0175e-11	2.1262e-10	-	-	-	-
1384	RHSIM_Rhsim06G0161600	386.034	954.659	1.304	up	5.3264e-47	3.1348e-45	-	-	-	GO:0005515(protein binding),GO:0043531(ADP binding)
1385	RHSIM_Rhsim02G0070900	38.1074	109.688	1.5274	up	5.1037e-09	4.2985e-08	-	-	-	-
1386	RHSIM_Rhsim06G0000900	6.36874	29.5831	2.1988	up	6.491e-05	0.0003144	-	GO:0010274(hydrotropism)	-	-
1387	RHSIM_Rhsim01G0151500	19.662	57.6138	1.5524	up	1.9544e-05	0.00010323	-	GO:0016036(cellular response to phosphate starvation)	-	-
1388	RHSIM_Rhsim04G0026400	70.5288	429.286	2.612	up	1.2983e-61	1.1438e-59	-	-	-	-
1389	RHSIM_RhsimUnG0176500	14.3035	34.071	1.2696	up	0.006985	0.021755	-	GO:0006355(regulation of transcription, DNA-templated)	-	GO:0008270(zinc ion binding)
1390	RHSIM_Rhsim10G0139000	7.95552	30.9907	1.952	up	0.00018313	0.00082057	-	-	-	GO:0004497(monooxygenase activity),GO:0005506(iron ion binding),GO:0016705(oxidoreductase activity, acting on paired donors, with incorporation or reduction of molecular oxygen),GO:0020037(heme binding)
1391	RHSIM_Rhsim06G0057700	47.311	118.682	1.3119	up	1.5284e-07	1.0922e-06	-	-	-	GO:0004497(monooxygenase activity),GO:0005506(iron ion binding),GO:0016705(oxidoreductase activity, acting on paired donors, with incorporation or reduction of molecular oxygen),GO:0020037(heme binding)
1392	RHSIM_RhsimUnG0012000	118.36	294.417	1.3162	up	1.9585e-15	2.8325e-14	-	-	-	-
1393	RHSIM_RhsimUnG0047100	96.2166	286.31	1.5495	up	2.8075e-18	4.8872e-17	-	-	-	-
1394	RHSIM_Rhsim12G0100400	5.00019	23.5738	2.2938	up	0.00032033	0.0013697	-	-	-	-
1395	RHSIM_Rhsim03G0140900	1.48906	11.8287	3.16	up	0.0024255	0.0085361	-	-	-	-
1396	RHSIM_Rhsim04G0184900	0.884858	17.3169	4.2214	up	0.00010553	0.00049195	-	-	GO:0016020(membrane),GO:0016021(integral component of membrane)	GO:0022857(transmembrane transporter activity)
1397	RHSIM_RhsimUnG0157300	5.50577	50.8869	3.3104	up	8.6934e-10	7.9247e-09	-	-	-	-
1398	RHSIM_Rhsim11G0121100	25.9531	107.942	2.0662	up	3.6735e-13	4.4987e-12	-	-	-	GO:0005515(protein binding),GO:0043531(ADP binding)
1399	RHSIM_Rhsim13G0183400	4.64833	30.0736	2.6946	up	1.2083e-05	6.6078e-05	-	-	-	GO:0016788(hydrolase activity, acting on ester bonds)
1400	RHSIM_Rhsim06G0104500	10.8966	31.7171	1.4992	up	0.0037802	0.012672	-	-	-	-
1401	RHSIM_Rhsim06G0011000	1007.05	2162.35	1.104	up	1.1778e-73	1.3836e-71	-	GO:0006468(protein phosphorylation)	-	GO:0004672(protein kinase activity),GO:0005524(ATP binding)
1402	RHSIM_Rhsim01G0161400	2.76659	94.3006	5.0825	up	9.9649e-20	1.8845e-18	-	-	-	-
1403	RHSIM_Rhsim11G0053300	3.32909	22.0406	2.8831	up	9.6367e-05	0.0004528	-	-	-	-
1404	RHSIM_RhsimUnG0245900	36.9976	84.8701	1.1921	up	2.1418e-05	0.00011249	-	GO:0006869(lipid transport)	-	-
1405	RHSIM_Rhsim02G0065700	6.48925	19.4823	1.6424	up	0.014829	0.041758	-	-	-	GO:0008270(zinc ion binding)
1406	RHSIM_Rhsim06G0190100	2.08567	142.862	6.2558	up	6.1405e-23	1.3906e-21	-	-	-	GO:0005515(protein binding)
1407	RHSIM_RhsimUnG0041500	119.451	250.068	1.0705	up	4.4729e-11	4.5835e-10	-	-	-	-
1408	RHSIM_Rhsim04G0000600	55.0585	152.346	1.4603	up	4.5422e-11	4.6495e-10	-	-	-	-
1409	RHSIM_RhsimUnG0107700	168.997	352.511	1.06	up	1.2847e-13	1.6332e-12	-	-	-	-
1410	RHSIM_Rhsim06G0175100	20.1941	81.1434	1.9843	up	2.5343e-09	2.2025e-08	-	-	-	-
1411	RHSIM_Rhsim01G0078000	1.08119	8.33968	2.8109	up	0.014506	0.040955	-	-	-	-
1412	RHSIM_Rhsim07G0168300	226.631	809.22	1.8452	up	9.4274e-64	8.7596e-62	-	-	-	GO:0043531(ADP binding)
1413	RHSIM_Rhsim06G0151200	2.53525	21.6906	3.2398	up	8.9845e-05	0.00042548	-	-	-	GO:0005515(protein binding)
1414	RHSIM_Rhsim03G0029700	61.8266	199.579	1.6787	up	6.0461e-17	9.6421e-16	-	-	-	GO:0005515(protein binding)
1415	RHSIM_Rhsim05G0037500	0	10.8621	5.9421	up	4.4691e-05	0.00022316	-	GO:0006355(regulation of transcription, DNA-templated)	-	GO:0003677(DNA binding)
1416	RHSIM_Rhsim10G0188400	231.019	2388.56	3.385	up	0	0	-	-	-	-
1417	RHSIM_Rhsim06G0088900	0	85.8204	8.9282	up	2.0342e-13	2.5458e-12	-	-	-	-
1418	RHSIM_Rhsim09G0041100	82.8243	189.618	1.1995	up	2.1894e-10	2.1167e-09	-	GO:0006468(protein phosphorylation)	-	GO:0004672(protein kinase activity),GO:0005524(ATP binding)
1419	RHSIM_Rhsim06G0017500	13.5532	32.2951	1.2753	up	0.006677	0.020936	-	-	-	-
1420	RHSIM_Rhsim04G0191100	0.294953	5.98917	4.1198	up	0.010966	0.032318	-	GO:0015074(DNA integration)	-	GO:0003676(nucleic acid binding)
1421	RHSIM_Rhsim01G0164300	4.18445	21.7541	2.2891	up	0.00054515	0.0022247	-	-	-	-
1422	RHSIM_Rhsim07G0254100	30.6563	63.9097	1.0401	up	0.0012012	0.0045497	-	-	-	-
1423	RHSIM_Rhsim07G0160200	4.20635	17.2608	2.0643	up	0.0051553	0.016651	-	-	-	-
1424	RHSIM_Rhsim06G0189300	0	8.67353	5.62	up	0.00020538	0.00090996	-	-	-	-
1425	RHSIM_Rhsim03G0015600	19.9362	50.4651	1.3617	up	0.00028552	0.0012309	-	-	-	GO:0005515(protein binding)
1426	RHSIM_Rhsim01G0199300	5.0352	25.7253	2.3604	up	0.00018742	0.00083838	-	-	-	-
1427	RHSIM_Rhsim11G0064200	434.986	1041.13	1.2624	up	3.2373e-45	1.7887e-43	-	GO:0006355(regulation of transcription, DNA-templated)	-	GO:0003700(DNA-binding transcription factor activity),GO:0043565(sequence-specific DNA binding)
1428	RHSIM_Rhsim04G0102400	4.04412	15.5146	1.8881	up	0.0092067	0.027777	-	-	-	-
1429	RHSIM_Rhsim13G0129000	0	7.94851	5.495	up	0.00035232	0.0014939	-	-	-	GO:0008270(zinc ion binding)
1430	RHSIM_Rhsim03G0037300	17.1127	35.3093	1.0596	up	0.012014	0.034902	-	-	-	-
1431	RHSIM_Rhsim04G0017800	54.488	440.462	3.0621	up	8.2981e-62	7.3556e-60	-	-	-	-
1432	RHSIM_Rhsim06G0065300	7.74399	29.5096	1.876	up	0.00058648	0.0023772	-	-	-	-
1433	RHSIM_Rhsim09G0172900	14.4296	102.733	2.825	up	1.5809e-17	2.6285e-16	-	-	-	GO:0005515(protein binding)
1434	RHSIM_Rhsim01G0083300	3.09566	21.961	2.6695	up	0.00030449	0.0013074	-	-	-	-
1435	RHSIM_Rhsim10G0042000	0	7.98832	5.5009	up	0.00035542	0.0015059	-	-	-	-
1436	RHSIM_Rhsim10G0045900	10.5115	27.6623	1.3783	up	0.0069331	0.021631	-	-	-	-
1437	RHSIM_RhsimUnG0009600	0	5.86578	5.057	up	0.0021518	0.0076795	-	GO:0010073(meristem maintenance),GO:0048507(meristem development)	-	-
1438	RHSIM_Rhsim12G0205600	14.8497	46.5303	1.6087	up	0.0001188	0.00054944	-	GO:0006952(defense response)	-	GO:0043531(ADP binding)
1439	RHSIM_Rhsim10G0179400	38.3341	329.554	3.1351	up	1.1643e-56	9.1179e-55	-	-	-	-
1440	RHSIM_Rhsim11G0154000	7.61975	24.8221	1.7426	up	0.0027248	0.0094784	-	-	-	-
1441	RHSIM_Rhsim03G0125800	2.52095	11.6891	2.2184	up	0.014404	0.040723	-	-	GO:0005886(plasma membrane)	GO:0019210(kinase inhibitor activity)
1442	RHSIM_Rhsim02G0093800	11.901	1278.98	6.6946	up	1.7062e-163	7.7039e-161	-	-	-	GO:0043531(ADP binding)
1443	RHSIM_Rhsim02G0113400	0	27.1801	7.2699	up	1.8548e-08	1.4762e-07	-	-	-	GO:0003676(nucleic acid binding),GO:0008270(zinc ion binding),GO:0016655(oxidoreductase activity, acting on NAD(P)H, quinone or similar compound as acceptor)
1444	RHSIM_Rhsim04G0182200	5.80743	19.4871	1.8106	up	0.013506	0.038594	-	-	-	-
1445	RHSIM_Rhsim08G0177800	210.373	459.326	1.124	up	3.3637e-16	5.1339e-15	-	-	-	-
1446	RHSIM_Rhsim09G0118800	5.66592	196.865	5.0055	up	2.6485e-39	1.1866e-37	-	-	-	-
1447	RHSIM_Rhsim05G0023800	6.36114	34.6241	2.3854	up	6.6145e-06	3.7767e-05	-	-	-	-
1448	RHSIM_Rhsim02G0010200	3.16016	40.5831	3.6974	up	5.0325e-09	4.2448e-08	-	-	-	-
1449	RHSIM_Rhsim11G0099200	16.1302	35.5858	1.1546	up	0.015417	0.043173	-	-	-	-
1450	RHSIM_Rhsim02G0114400	28.2439	120.8	2.1475	up	1.6318e-12	1.8893e-11	-	GO:0006468(protein phosphorylation)	-	GO:0004672(protein kinase activity)
1451	RHSIM_Rhsim09G0019900	5.99588	34.7448	2.4292	up	4.3347e-05	0.00021697	-	-	-	-
1452	RHSIM_Rhsim05G0013400	13.2022	31.4562	1.2737	up	0.0077263	0.023777	-	GO:0010105(negative regulation of ethylene-activated signaling pathway)	-	GO:0005515(protein binding)
1453	RHSIM_Rhsim08G0108000	30.4304	457.737	3.8487	up	9.6941e-87	1.4366e-84	-	-	-	-
1454	RHSIM_Rhsim07G0101900	1.43975	15.5719	3.5962	up	0.00020833	0.00092203	-	-	-	GO:0004497(monooxygenase activity),GO:0005506(iron ion binding),GO:0016705(oxidoreductase activity, acting on paired donors, with incorporation or reduction of molecular oxygen),GO:0020037(heme binding)
1455	RHSIM_Rhsim06G0015100	136.6	361.921	1.3871	up	6.5137e-19	1.1735e-17	-	-	-	GO:0008270(zinc ion binding),GO:0016491(oxidoreductase activity)
1456	RHSIM_Rhsim02G0009900	26.3741	53.3153	1.0079	up	0.0031437	0.010758	-	-	-	-
1457	RHSIM_Rhsim02G0184700	0	6.13357	5.1245	up	0.0017342	0.0063273	-	-	-	GO:0046983(protein dimerization activity)
1458	RHSIM_Rhsim01G0255900	326.646	880.391	1.4415	up	3.2131e-48	1.984e-46	-	-	-	GO:0005515(protein binding),GO:0003714(transcription corepressor activity)
1459	RHSIM_Rhsim05G0060000	3.9683	46.2857	3.6974	up	6.9139e-10	6.377e-09	-	-	-	-
1460	RHSIM_Rhsim12G0054600	3.47612	112.306	5.1564	up	2.1019e-21	4.42e-20	-	-	-	-
1461	RHSIM_Rhsim10G0076700	55.9994	269.458	2.2546	up	1.1361e-32	4.0185e-31	-	GO:0006952(defense response)	-	GO:0043531(ADP binding)
1462	RHSIM_Rhsim13G0150200	37.9044	106.022	1.4807	up	5.5825e-06	3.218e-05	-	GO:0006355(regulation of transcription, DNA-templated)	GO:0005634(nucleus)	GO:0003677(DNA binding),GO:0000981(DNA-binding transcription factor activity, RNA polymerase II-specific)
1463	RHSIM_Rhsim05G0121500	0	4.84192	4.7798	up	0.0062111	0.019637	-	GO:0006355(regulation of transcription, DNA-templated)	-	GO:0003700(DNA-binding transcription factor activity),GO:0043565(sequence-specific DNA binding),GO:0008270(zinc ion binding)
1464	RHSIM_Rhsim08G0154500	36.6694	74.6095	1.0292	up	0.00043741	0.0018239	-	-	-	GO:0016788(hydrolase activity, acting on ester bonds)
1465	RHSIM_Rhsim05G0033500	2.92122	12.352	2.1132	up	0.013677	0.038984	-	-	-	-
1466	RHSIM_Rhsim06G0121300	1.17981	34.4688	4.7995	up	5.6605e-08	4.2674e-07	-	-	-	-
1467	RHSIM_Rhsim01G0014700	0	3.84912	4.4458	up	0.017216	0.047476	-	-	-	-
1468	RHSIM_Rhsim05G0009700	0.491289	18.1727	4.9147	up	4.8591e-05	0.00024089	-	-	-	-
1469	RHSIM_Rhsim10G0194700	20.0538	51.4891	1.3538	up	0.00036618	0.0015465	-	-	-	GO:0005515(protein binding)
1470	RHSIM_Rhsim02G0245600	2.8016	48.8966	4.0123	up	2.1496e-10	2.0802e-09	-	GO:0006508(proteolysis)	-	GO:0008234(cysteine-type peptidase activity),GO:0003700(DNA-binding transcription factor activity)
1471	RHSIM_Rhsim06G0232700	84.686	201.9	1.2385	up	4.9726e-10	4.6487e-09	-	-	-	GO:0003755(peptidyl-prolyl cis-trans isomerase activity)
1472	RHSIM_Rhsim12G0044100	23.5923	233.732	3.273	up	1.965e-39	8.8725e-38	-	-	-	-
1473	RHSIM_Rhsim04G0180200	27.0769	68.4029	1.3393	up	3.5668e-05	0.00018105	-	-	-	GO:0005515(protein binding)
1474	RHSIM_Rhsim04G0054600	73.9754	364.207	2.2993	up	2.5098e-44	1.348e-42	-	-	-	GO:0043531(ADP binding)
1475	RHSIM_Rhsim01G0204600	110.95	271.067	1.2788	up	1.1399e-12	1.3396e-11	-	-	-	-
1476	RHSIM_Rhsim04G0067600	29.9013	112.019	1.9225	up	2.7732e-11	2.8941e-10	-	-	-	GO:0008146(sulfotransferase activity)
1477	RHSIM_Rhsim05G0060900	5.25253	16.7017	1.7122	up	0.014716	0.04148	-	-	-	-
1478	RHSIM_Rhsim10G0052700	26.8051	55.1736	1.0862	up	0.0029195	0.010072	-	GO:0006468(protein phosphorylation)	-	GO:0004714(transmembrane receptor protein tyrosine kinase activity),GO:0004672(protein kinase activity),GO:0005524(ATP binding)
1479	RHSIM_Rhsim02G0219700	0	11.1872	5.9852	up	3.4857e-05	0.00017721	-	GO:0006508(proteolysis)	-	GO:0004190(aspartic-type endopeptidase activity)
1480	RHSIM_Rhsim11G0159800	8.4839	22.1452	1.4662	up	0.013607	0.038817	-	-	-	-
1481	RHSIM_RhsimMtG0005300	0	5.79971	5.0434	up	0.0023759	0.0083872	-	-	-	-
1482	RHSIM_Rhsim09G0174500	9.46529	32.828	1.7542	up	0.00054898	0.0022397	-	-	-	-
1483	RHSIM_Rhsim01G0093600	188.627	405.991	1.0931	up	2.8773e-14	3.8105e-13	-	-	-	GO:0005515(protein binding)
1484	RHSIM_Rhsim10G0192000	41.1905	90.4921	1.1286	up	4.1078e-05	0.00020629	-	-	-	-
1485	RHSIM_Rhsim07G0092700	21.5571	279.487	3.706	up	2.9706e-53	2.0988e-51	-	-	-	-
1486	RHSIM_RhsimUnG0161900	950.648	3317.78	1.8055	up	5.8856e-184	3.2707e-181	-	-	-	-
1487	RHSIM_Rhsim12G0102700	34.3886	100.363	1.5771	up	2.2464e-08	1.7717e-07	-	-	-	GO:0005524(ATP binding),GO:0016887(ATP hydrolysis activity)
1488	RHSIM_Rhsim06G0009300	1.62179	18.1653	3.3378	up	0.00012708	0.0005842	-	-	-	-
1489	RHSIM_Rhsim04G0134100	499.479	1127.15	1.1789	up	4.5059e-44	2.3979e-42	-	-	GO:0016020(membrane)	GO:0005524(ATP binding),GO:0140359(ABC-type transporter activity)
1490	RHSIM_Rhsim12G0069600	44.7994	98.4543	1.1325	up	1.9733e-05	0.00010411	-	-	-	-
1491	RHSIM_Rhsim07G0209700	1.39045	16.5385	3.7038	up	0.00013567	0.00062073	-	-	-	GO:0005515(protein binding)
1492	RHSIM_Rhsim06G0175800	141.648	615.943	2.131	up	9.2502e-64	8.6227e-62	-	-	-	-
1493	RHSIM_Rhsim07G0029100	4.52201	55.3775	3.5167	up	5.215e-10	4.8628e-09	-	-	-	-
1494	RHSIM_Rhsim11G0083700	12.914	32.8105	1.369	up	0.0032889	0.011197	-	GO:0030244(cellulose biosynthetic process)	GO:0016020(membrane)	GO:0016760(cellulose synthase (UDP-forming) activity),GO:0005515(protein binding)
1495	RHSIM_Rhsim11G0031800	17.934	36.6508	1.0258	up	0.013595	0.038793	-	-	-	-
1496	RHSIM_Rhsim12G0147400	4715.33	10387.9	1.1394	up	8.8435e-190	5.5555e-187	-	-	-	GO:0008194(UDP-glycosyltransferase activity)
1497	RHSIM_Rhsim09G0156900	103.407	220.489	1.08	up	2.1558e-09	1.8901e-08	-	GO:0006468(protein phosphorylation)	-	GO:0004672(protein kinase activity),GO:0005524(ATP binding),GO:0030247(polysaccharide binding)
1498	RHSIM_Rhsim01G0096700	11.8109	39.4546	1.7391	up	0.00012615	0.00058018	-	-	-	GO:0005515(protein binding)
1499	RHSIM_Rhsim10G0199400	3.25788	17.6971	2.4103	up	0.0013483	0.005043	-	-	-	-
1500	RHSIM_Rhsim03G0015700	7.62645	34.5943	2.2333	up	1.8671e-05	9.898e-05	-	-	-	GO:0043531(ADP binding)
1501	RHSIM_Rhsim08G0116200	26.2338	60.7218	1.2109	up	0.00025237	0.0010983	-	GO:0000712(resolution of meiotic recombination intermediates)	-	-
1502	RHSIM_Rhsim08G0106700	7.75248	55.7442	2.845	up	2.6542e-10	2.5364e-09	-	GO:0006468(protein phosphorylation)	-	GO:0004672(protein kinase activity),GO:0005524(ATP binding),GO:0004714(transmembrane receptor protein tyrosine kinase activity)
1503	RHSIM_Rhsim06G0169700	1098.33	3051.26	1.4747	up	6.6487e-136	2.234e-133	-	-	-	GO:0016788(hydrolase activity, acting on ester bonds)
1504	RHSIM_Rhsim13G0185700	18.9309	44.567	1.2378	up	0.0013249	0.004967	-	-	-	-
1505	RHSIM_Rhsim06G0160000	0.491289	16.2654	4.7657	up	0.00015016	0.00068205	-	-	-	-
1506	RHSIM_Rhsim04G0200400	0	4.82442	4.7754	up	0.0058813	0.018702	-	-	-	GO:0003676(nucleic acid binding)
1507	RHSIM_Rhsim04G0179800	2.76659	12.5537	2.1729	up	0.0090888	0.027467	-	-	-	-
1	RHSIM_Rhsim09G0189000	8.87539	0	-5.5508	down	0.00024958	0.0010873	K24193 STP; MFS transporter, SP family, sugar:H+ symporter	GO:0055085(transmembrane transport)	GO:0016021(integral component of membrane)	GO:0015144(carbohydrate transmembrane transporter activity),GO:0022857(transmembrane transporter activity)
2	RHSIM_RhsimUnG0173700	34984.4	16899	-1.0499	down	2.574e-29	7.7641e-28	K24193 STP; MFS transporter, SP family, sugar:H+ symporter	GO:0055085(transmembrane transport),GO:0015749(monosaccharide transmembrane transport)	GO:0016020(membrane),GO:0016021(integral component of membrane)	GO:0022857(transmembrane transporter activity),GO:0015144(carbohydrate transmembrane transporter activity),GO:0015145(monosaccharide transmembrane transporter activity)
3	RHSIM_Rhsim06G0002300	1086.95	461.792	-1.2369	down	3.4192e-43	1.7488e-41	K24139 PILS, ECM3; auxin efflux carrier family protein	GO:0080162(intracellular auxin transport),GO:0055085(transmembrane transport)	GO:0016021(integral component of membrane)	-
4	RHSIM_Rhsim09G0118200	296.044	27.6386	-3.4368	down	2.0506e-51	1.3975e-49	K24028 DMR6, DLO; salicylic acid 3-hydroxylase [EC:1.14.11.-]	-	-	-
5	RHSIM_Rhsim08G0024600	1912	594.725	-1.6878	down	1.6708e-122	4.9267e-120	K23947 DAO; 2-oxoglutarate-dependent dioxygenase [EC:1.14.11.-]	-	-	-
6	RHSIM_Rhsim13G0193400	39.7225	19.1095	-1.0613	down	0.0079506	0.024384	K23569 EMC8_9; ER membrane protein complex subunit 8/9	-	GO:0072546(EMC complex)	-
7	RHSIM_Rhsim13G0193100	79.4745	32.5664	-1.2797	down	1.4525e-05	7.828e-05	K23569 EMC8_9; ER membrane protein complex subunit 8/9	-	GO:0072546(EMC complex)	-
8	RHSIM_Rhsim11G0159600	617.675	75.1739	-3.0503	down	4.4671e-92	7.4187e-90	K23279 UGT84A13; gallate 1-beta-glucosyltransferase [EC:2.4.1.136]	-	-	GO:0008194(UDP-glycosyltransferase activity)
9	RHSIM_Rhsim11G0162000	111.646	47.4859	-1.2424	down	2.1868e-06	1.3396e-05	K23260 TOGT1; scopoletin glucosyltransferase [EC:2.4.1.128]	-	-	GO:0008194(UDP-glycosyltransferase activity)
10	RHSIM_Rhsim11G0162100	173.905	75.5786	-1.2085	down	1.0034e-08	8.2188e-08	K23260 TOGT1; scopoletin glucosyltransferase [EC:2.4.1.128]	-	-	-
11	RHSIM_Rhsim06G0040400	37.9765	7.87894	-2.2866	down	8.9661e-05	0.00042488	K23136 CYP82C4; fraxetin 5-hydroxylase [EC:1.14.14.164]	-	-	GO:0004497(monooxygenase activity),GO:0005506(iron ion binding),GO:0016705(oxidoreductase activity, acting on paired donors, with incorporation or reduction of molecular oxygen),GO:0020037(heme binding)
12	RHSIM_Rhsim06G0040600	12.5811	2.69312	-2.2239	down	0.014128	0.040068	K23136 CYP82C4; fraxetin 5-hydroxylase [EC:1.14.14.164]	-	-	GO:0004497(monooxygenase activity),GO:0005506(iron ion binding),GO:0016705(oxidoreductase activity, acting on paired donors, with incorporation or reduction of molecular oxygen),GO:0020037(heme binding)
13	RHSIM_Rhsim03G0158000	60.7146	26.7207	-1.1804	down	0.0010131	0.0038986	K23093 USB1; U6 snRNA phosphodiesterase [EC:3.1.4.-]	GO:0034477(U6 snRNA 3'-end processing)	-	GO:0004518(nuclease activity)
14	RHSIM_Rhsim10G0190500	19.1811	4.21403	-2.2215	down	0.0019925	0.0071746	K22848 DGAT2; diacylglycerol O-acyltransferase 2, plant [EC:2.3.1.20]	-	-	GO:0008374(O-acyltransferase activity)
15	RHSIM_Rhsim13G0215500	10.0905	0	-5.7169	down	0.00010362	0.00048412	K22794 FG3; flavonol-3-O-glucoside/galactoside glucosyltransferase [EC:2.4.1.239 2.4.1.-]	-	-	-
16	RHSIM_Rhsim03G0066600	60.4773	5.9231	-3.3635	down	6.7294e-12	7.408e-11	K22522 LOG; cytokinin riboside 5'-monophosphate phosphoribohydrolase [EC:3.2.2.-]	GO:0009691(cytokinin biosynthetic process)	-	GO:0016787(hydrolase activity)
17	RHSIM_RhsimUnG0158100	531.81	147.255	-1.8539	down	1.0315e-46	6.0214e-45	K22522 LOG; cytokinin riboside 5'-monophosphate phosphoribohydrolase [EC:3.2.2.-]	-	-	-
18	RHSIM_Rhsim06G0059500	666.822	151.592	-2.1385	down	3.6338e-71	3.9624e-69	K22419 VEP1; Delta4-3-oxosteroid 5beta-reductase [EC:1.3.1.3]	-	-	-
19	RHSIM_Rhsim09G0049700	620.518	261.426	-1.2475	down	2.2857e-30	7.2106e-29	K22390 ACP7; acid phosphatase type 7	-	-	GO:0003993(acid phosphatase activity),GO:0046872(metal ion binding),GO:0016787(hydrolase activity)
20	RHSIM_Rhsim01G0019600	27.724	5.89555	-2.1863	down	0.0010782	0.0041245	K22314 GGP; glucosinolate gamma-glutamyl hydrolase [EC:3.4.19.16]	-	-	-
21	RHSIM_RhsimUnG0255300	37.1093	16.9086	-1.1572	down	0.0094174	0.028362	K22066 BOLA1; BolA-like protein 1	-	-	-
22	RHSIM_Rhsim05G0027500	76.4852	28.1667	-1.4555	down	3.0873e-05	0.00015823	K22048 MSL4S; mechanosensitive ion channel protein 4/5/6/7/8/9/10	-	-	-
23	RHSIM_Rhsim05G0008500	95.9012	45.7772	-1.0751	down	0.00031872	0.0013637	K22047 MSL1_2_3; mechanosensitive ion channel protein 1/2/3	-	-	-
24	RHSIM_Rhsim07G0181500	827.205	393.111	-1.0752	down	1.0714e-26	2.88e-25	K22047 MSL1_2_3; mechanosensitive ion channel protein 1/2/3	GO:0055085(transmembrane transport)	GO:0016020(membrane)	-
25	RHSIM_Rhsim05G0021600	304.796	124.255	-1.2918	down	4.9624e-12	5.5217e-11	K22047 MSL1_2_3; mechanosensitive ion channel protein 1/2/3	-	-	-
26	RHSIM_Rhsim01G0276000	606.13	227.198	-1.4227	down	8.6631e-31	2.7815e-29	K21989 TMEM63; calcium permeable stress-gated cation channel	-	GO:0016020(membrane)	GO:0005227(calcium activated cation channel activity)
27	RHSIM_Rhsim01G0087100	270.542	107.125	-1.3297	down	3.9999e-15	5.6246e-14	K21867 AKT, KAT, GORK, SKOR; potassium channel	GO:0006813(potassium ion transport),GO:0006811(ion transport),GO:0055085(transmembrane transport)	GO:0016020(membrane)	GO:0005515(protein binding),GO:0005249(voltage-gated potassium channel activity),GO:0005216(ion channel activity)
28	RHSIM_Rhsim01G0087600	529.813	169.042	-1.6488	down	6.7981e-37	2.7786e-35	K21867 AKT, KAT, GORK, SKOR; potassium channel	GO:0006813(potassium ion transport),GO:0006811(ion transport),GO:0055085(transmembrane transport)	GO:0016020(membrane)	GO:0005515(protein binding),GO:0005249(voltage-gated potassium channel activity),GO:0005216(ion channel activity)
29	RHSIM_Rhsim02G0085600	962.473	434.659	-1.1513	down	1.6045e-32	5.593e-31	K21866 POLLUX, DMI1, CASTOR; ion channel POLLUX/CASTOR	GO:0006811(ion transport)	-	-
30	RHSIM_Rhsim07G0147800	234.219	53.5179	-2.1245	down	1.7667e-23	4.0906e-22	K21776 LIN54; protein lin-54	-	-	GO:0003700(DNA-binding transcription factor activity)
31	RHSIM_Rhsim02G0054400	1144.56	375.719	-1.6125	down	6.2708e-65	6.0605e-63	K20924 CSLD; cellulose synthase-like protein [EC:2.4.1.-]	GO:0030244(cellulose biosynthetic process)	GO:0016020(membrane)	GO:0016760(cellulose synthase (UDP-forming) activity)
32	RHSIM_Rhsim13G0081600	362.648	174.217	-1.0648	down	2.5778e-13	3.1971e-12	K20888 MUR3; xyloglucan galactosyltransferase MUR3 [EC:2.4.1.-]	GO:0006486(protein glycosylation)	-	GO:0016757(glycosyltransferase activity)
33	RHSIM_Rhsim12G0001100	1166.26	371.143	-1.652	down	0.00055279	0.0022534	K20855 B3GALT1S; beta-1,3-galactosyltransferase 1/2/3/4/5/7/8 [EC:2.4.1.-]	GO:0006486(protein glycosylation)	GO:0016020(membrane)	GO:0016758(hexosyltransferase activity)
34	RHSIM_Rhsim13G0106800	124.445	0	-9.345	down	8.3488e-15	1.151e-13	K20823 NAA35, MAK10; N-alpha-acetyltransferase 35, NatC auxiliary subunit	GO:0017196(N-terminal peptidyl-methionine acetylation)	GO:0031417(NatC complex)	-
35	RHSIM_Rhsim11G0043000	164.425	71.8617	-1.1952	down	2.6046e-09	2.2616e-08	K20771 CYP711A1; carlactone C-19 oxidase [EC:1.14.-.-]	-	-	GO:0005506(iron ion binding),GO:0016705(oxidoreductase activity, acting on paired donors, with incorporation or reduction of molecular oxygen),GO:0004497(monooxygenase activity),GO:0020037(heme binding)
36	RHSIM_RhsimUnG0161000	4.15034	0	-4.4364	down	0.01503	0.042274	K20667 CYP716A; beta-amyrin 28-monooxygenase [EC:1.14.14.126]	-	-	GO:0004497(monooxygenase activity),GO:0005506(iron ion binding),GO:0016705(oxidoreductase activity, acting on paired donors, with incorporation or reduction of molecular oxygen),GO:0020037(heme binding)
37	RHSIM_RhsimUnG0160900	4.79625	0	-4.6425	down	0.0075001	0.023157	K20667 CYP716A; beta-amyrin 28-monooxygenase [EC:1.14.14.126]	-	-	GO:0004497(monooxygenase activity),GO:0005506(iron ion binding),GO:0016705(oxidoreductase activity, acting on paired donors, with incorporation or reduction of molecular oxygen),GO:0020037(heme binding)
38	RHSIM_Rhsim04G0074400	18.2917	3.15515	-2.5464	down	0.0013112	0.0049215	K20667 CYP716A; beta-amyrin 28-monooxygenase [EC:1.14.14.126]	-	-	GO:0004497(monooxygenase activity),GO:0005506(iron ion binding),GO:0016705(oxidoreductase activity, acting on paired donors, with incorporation or reduction of molecular oxygen),GO:0020037(heme binding)
39	RHSIM_Rhsim11G0032900	45.347	22.4655	-1.0085	down	0.010534	0.031239	K20667 CYP716A; beta-amyrin 28-monooxygenase [EC:1.14.14.126]	-	-	GO:0004497(monooxygenase activity),GO:0005506(iron ion binding),GO:0016705(oxidoreductase activity, acting on paired donors, with incorporation or reduction of molecular oxygen),GO:0020037(heme binding)
40	RHSIM_Rhsim10G0202500	1216.48	175.709	-2.7879	down	8.3025e-34	3.0485e-32	K20547 CHIB; basic endochitinase B [EC:3.2.1.14]	GO:0005975(carbohydrate metabolic process),GO:0006032(chitin catabolic process),GO:0016998(cell wall macromolecule catabolic process)	-	GO:0004568(chitinase activity)
41	RHSIM_Rhsim05G0202100	50.4391	11.0288	-2.1859	down	8.8546e-07	5.7242e-06	K20471 COPD, ARCN1, RET2; coatomer subunit delta	GO:0006890(retrograde vesicle-mediated transport, Golgi to endoplasmic reticulum)	GO:0030126(COPI vesicle coat)	-
42	RHSIM_Rhsim04G0209800	43.5956	10.3651	-2.0902	down	7.6534e-06	4.3356e-05	K20289 COG2; conserved oligomeric Golgi complex subunit 2	GO:0007030(Golgi organization),GO:0015031(protein transport),GO:0006508(proteolysis)	GO:0016020(membrane)	GO:0008234(cysteine-type peptidase activity)
43	RHSIM_Rhsim05G0191800	309.333	145.013	-1.101	down	9.7811e-12	1.0614e-10	K20241 WDR44, RAB11BP; WD repeat-containing protein 44	-	-	GO:0005515(protein binding)
44	RHSIM_Rhsim01G0117200	582.503	283.279	-1.0454	down	1.586e-20	3.1435e-19	K20044 PICALM; phosphatidylinositol-binding clathrin assembly protein	GO:0048268(clathrin coat assembly),GO:0072583(clathrin-dependent endocytosis)	GO:0030136(clathrin-coated vesicle)	GO:0005543(phospholipid binding),GO:0005545(1-phosphatidylinositol binding),GO:0030276(clathrin binding)
45	RHSIM_RhsimUnG0223200	54.477	27.2974	-1.0119	down	0.0090425	0.027347	K19861 BEBT, AMAT; benzyl alcohol O-benzoyltransferase [EC:2.3.1.196 2.3.1.232]	-	-	-
46	RHSIM_Rhsim09G0004500	160.616	47.2028	-1.7672	down	5.1806e-15	7.246e-14	K19825 DBR; 2-alkenal reductase (NADP+) [EC:1.3.1.102]	-	-	GO:0016628(oxidoreductase activity, acting on the CH-CH group of donors, NAD or NADP as acceptor)
47	RHSIM_Rhsim06G0066200	91.7898	34.755	-1.4006	down	4.4034e-07	2.9681e-06	K19784 chrR, NQR; chromate reductase, NAD(P)H dehydrogenase (quinone)	-	-	GO:0016491(oxidoreductase activity)
48	RHSIM_Rhsim08G0222100	1379.11	469.36	-1.5552	down	2.9831e-72	3.3805e-70	K19476 IST1; vacuolar protein sorting-associated protein IST1	GO:0015031(protein transport)	-	-
49	RHSIM_Rhsim06G0147900	92.5212	40.7122	-1.1817	down	8.4506e-05	0.00040184	K19476 IST1; vacuolar protein sorting-associated protein IST1	-	-	-
50	RHSIM_Rhsim05G0146000	28.5718	12.6981	-1.1638	down	0.016403	0.045506	K19365 BSCL2; seipin	GO:0019915(lipid storage)	-	-
51	RHSIM_Rhsim02G0232500	84.1356	38.265	-1.1366	down	0.00010422	0.00048667	K19329 WWOX; WW domain-containing oxidoreductase	-	-	-
52	RHSIM_RhsimUnG0053600	129.927	63.441	-1.0405	down	5.0381e-06	2.9199e-05	K19222 menI, DHNAT; 1,4-dihydroxy-2-naphthoyl-CoA hydrolase [EC:3.1.2.28]	-	-	-
53	RHSIM_Rhsim11G0077800	1222.82	508.985	-1.2593	down	2.6471e-27	7.3131e-26	K18857 ADH1; alcohol dehydrogenase class-P [EC:1.1.1.1]	-	-	GO:0008270(zinc ion binding),GO:0016491(oxidoreductase activity)
54	RHSIM_Rhsim05G0168200	608.513	303.798	-1.0044	down	3.2868e-21	6.7987e-20	K18835 WRKY2; WRKY transcription factor 2	GO:0006355(regulation of transcription, DNA-templated)	-	GO:0003700(DNA-binding transcription factor activity),GO:0043565(sequence-specific DNA binding)
55	RHSIM_Rhsim04G0002500	4.09343	0	-4.436	down	0.014813	0.041729	K18812 CYCD6; cyclin D6, plant	-	-	-
56	RHSIM_Rhsim02G0118700	35.5424	13.2127	-1.4525	down	0.0022738	0.0080675	K18812 CYCD6; cyclin D6, plant	-	-	-
57	RHSIM_Rhsim12G0200000	141.644	58.0623	-1.2932	down	9.828e-09	8.059e-08	K18606 HPPR; hydroxyphenylpyruvate reductase [EC:1.1.1.237]	-	-	GO:0016616(oxidoreductase activity, acting on the CH-OH group of donors, NAD or NADP as acceptor),GO:0051287(NAD binding)
58	RHSIM_Rhsim01G0213400	17.0007	1.3179	-3.6343	down	0.00017114	0.0007715	K18532 AK6, FAP7; adenylate kinase [EC:2.7.4.3]	-	-	-
59	RHSIM_Rhsim13G0235800	39.4552	17.9885	-1.131	down	0.0071642	0.022234	K18204 D2HGDH; D-2-hydroxyglutarate dehydrogenase [EC:1.1.99.39]	-	-	GO:0071949(FAD binding),GO:0003824(catalytic activity),GO:0050660(flavin adenine dinucleotide binding)
60	RHSIM_Rhsim12G0186400	30.5796	5.44485	-2.5297	down	7.5312e-05	0.00036085	K17499 PPM1G, PP2CG; protein phosphatase 1G [EC:3.1.3.16]	GO:0006470(protein dephosphorylation)	-	GO:0004722(protein serine/threonine phosphatase activity),GO:0043169(cation binding)
61	RHSIM_Rhsim12G0184700	59.6131	14.3288	-2.0716	down	1.9056e-07	1.3437e-06	K17499 PPM1G, PP2CG; protein phosphatase 1G [EC:3.1.3.16]	GO:0006470(protein dephosphorylation)	-	GO:0043169(cation binding),GO:0004722(protein serine/threonine phosphatase activity)
62	RHSIM_Rhsim02G0028300	198.49	82.4898	-1.2596	down	1.8926e-10	1.8427e-09	K17471 SULTR3; sulfate transporter 3	GO:0008272(sulfate transport),GO:0055085(transmembrane transport)	GO:0016020(membrane),GO:0009507(chloroplast),GO:0016021(integral component of membrane)	GO:0008271(secondary active sulfate transmembrane transporter activity),GO:0015301(anion:anion antiporter activity),GO:0015116(sulfate transmembrane transporter activity)
63	RHSIM_Rhsim09G0096900	935.389	135.704	-2.7858	down	5.9096e-74	7.0276e-72	K17471 SULTR3; sulfate transporter 3	GO:0055085(transmembrane transport),GO:0008272(sulfate transport)	GO:0016020(membrane),GO:0016021(integral component of membrane)	GO:0015301(anion:anion antiporter activity),GO:0008271(secondary active sulfate transmembrane transporter activity)
64	RHSIM_Rhsim06G0121100	112.075	9.08701	-3.6406	down	3.7115e-22	8.0822e-21	K17279 REEP5_6; receptor expression-enhancing protein 5/6	-	-	-
65	RHSIM_Rhsim12G0176700	99.2212	16.9073	-2.5388	down	3.7929e-13	4.6403e-12	K17279 REEP5_6; receptor expression-enhancing protein 5/6	GO:0009737(response to abscisic acid)	-	-
66	RHSIM_Rhsim03G0072100	84.5843	37.326	-1.1877	down	2.4356e-05	0.00012684	K17275 PLS1; plastin-1	GO:0051017(actin filament bundle assembly)	-	GO:0051015(actin filament binding)
67	RHSIM_Rhsim04G0045600	1445.99	704.669	-1.041	down	2.3302e-37	9.7164e-36	K17275 PLS1; plastin-1	GO:0051017(actin filament bundle assembly)	-	GO:0005515(protein binding),GO:0051015(actin filament binding)
68	RHSIM_Rhsim04G0244500	221.283	45.45	-2.2852	down	7.281e-27	1.9737e-25	K17275 PLS1; plastin-1	GO:0051017(actin filament bundle assembly)	-	GO:0051015(actin filament binding)
69	RHSIM_Rhsim08G0156900	18.8693	5.86578	-1.6618	down	0.010788	0.03186	K17098 ANNAT; annexin D	-	-	GO:0005509(calcium ion binding),GO:0005544(calcium-dependent phospholipid binding)
70	RHSIM_Rhsim07G0064800	121.047	45.9868	-1.3997	down	2.7523e-08	2.1524e-07	K17098 ANNAT; annexin D	-	-	GO:0005509(calcium ion binding),GO:0005544(calcium-dependent phospholipid binding)
71	RHSIM_Rhsim12G0041500	1001.41	483.951	-1.0544	down	7.5414e-24	1.779e-22	K16903 TAA1; L-tryptophan---pyruvate aminotransferase [EC:2.6.1.99]	-	-	GO:0003824(catalytic activity),GO:0016846(carbon-sulfur lyase activity)
72	RHSIM_Rhsim03G0171600	119.69	47.1665	-1.3349	down	7.8146e-08	5.7902e-07	K16732 PRC1; protein regulator of cytokinesis 1	GO:0000226(microtubule cytoskeleton organization)	-	GO:0008017(microtubule binding)
73	RHSIM_Rhsim04G0175000	34.5441	12.2536	-1.4685	down	0.0027525	0.0095657	K16584 HAUS1; HAUS augmin-like complex subunit 1	GO:0051225(spindle assembly)	GO:0070652(HAUS complex)	-
74	RHSIM_Rhsim02G0118000	109.904	38.2513	-1.5238	down	9.0545e-08	6.6662e-07	K16465 CETN1; centrin-1	-	-	GO:0005509(calcium ion binding)
75	RHSIM_Rhsim05G0091800	141.412	61.8271	-1.1935	down	5.5967e-07	3.7213e-06	K16296 SCPL-I; serine carboxypeptidase-like clade I [EC:3.4.16.-]	GO:0006508(proteolysis)	-	GO:0004185(serine-type carboxypeptidase activity)
76	RHSIM_Rhsim10G0013300	65.7419	1.95059	-5.0379	down	2.5183e-05	0.000131	K16280 RGLG; E3 ubiquitin-protein ligase RGLG [EC:2.3.2.27]	-	-	-
77	RHSIM_Rhsim06G0099800	6.01777	0	-4.9865	down	0.0024892	0.0087338	K16280 RGLG; E3 ubiquitin-protein ligase RGLG [EC:2.3.2.27]	GO:0070534(protein K63-linked ubiquitination)	-	GO:0061630(ubiquitin protein ligase activity)
78	RHSIM_RhsimUnG0215200	237.23	43.1047	-2.4664	down	1.7269e-31	5.7359e-30	K16280 RGLG; E3 ubiquitin-protein ligase RGLG [EC:2.3.2.27]	-	-	-
79	RHSIM_Rhsim02G0243100	205.569	101.38	-1.0191	down	8.2012e-09	6.772e-08	K15919 HPR2_3; glyoxylate/hydroxypyruvate reductase [EC:1.1.1.79 1.1.1.81]	-	-	GO:0051287(NAD binding),GO:0016616(oxidoreductase activity, acting on the CH-OH group of donors, NAD or NADP as acceptor)
80	RHSIM_Rhsim09G0114700	754.822	247.574	-1.6074	down	7.2951e-45	3.97e-43	K15889 PCME; prenylcysteine alpha-carboxyl methylesterase [EC:3.1.1.-]	-	-	-
81	RHSIM_Rhsim06G0188300	271.138	62.1206	-2.1234	down	1.5165e-30	4.8193e-29	K15803 GERD; (-)-germacrene D synthase [EC:4.2.3.75]	-	-	GO:0000287(magnesium ion binding),GO:0010333(terpene synthase activity),GO:0016829(lyase activity)
82	RHSIM_Rhsim01G0115800	11.0664	1.81495	-2.6537	down	0.0081232	0.024869	K15747 LUT5, CYP97A3; beta-ring hydroxylase [EC:1.14.-.-]	-	-	-
83	RHSIM_Rhsim01G0078700	63.9263	24.3434	-1.4036	down	0.00021	0.00092889	K15639 CYP734A1, BAS1; PHYB activation tagged suppressor 1 [EC:1.14.-.-]	-	-	GO:0004497(monooxygenase activity),GO:0005506(iron ion binding),GO:0016705(oxidoreductase activity, acting on paired donors, with incorporation or reduction of molecular oxygen),GO:0020037(heme binding)
84	RHSIM_Rhsim03G0246000	72.9773	36.429	-1.0069	down	0.00068464	0.0027428	K15639 CYP734A1, BAS1; PHYB activation tagged suppressor 1 [EC:1.14.-.-]	-	-	GO:0004497(monooxygenase activity),GO:0005506(iron ion binding),GO:0016705(oxidoreductase activity, acting on paired donors, with incorporation or reduction of molecular oxygen),GO:0020037(heme binding)
85	RHSIM_Rhsim13G0177900	537.952	216.127	-1.3127	down	7.9119e-27	2.1367e-25	K15637 PGAM5; serine/threonine-protein phosphatase PGAM5 [EC:3.1.3.16]	-	-	-
86	RHSIM_Rhsim01G0059200	98.1107	44.6655	-1.1224	down	6.7707e-05	0.00032713	K15442 TAD3, ADAT3; tRNA-specific adenosine deaminase 3	-	-	GO:0003824(catalytic activity)
87	RHSIM_Rhsim07G0040200	2041.75	709.52	-1.5241	down	1.3058e-110	3.0186e-108	K15404 K15404, CER1; aldehyde decarbonylase [EC:4.1.99.5]	GO:0008610(lipid biosynthetic process)	-	GO:0005506(iron ion binding),GO:0016491(oxidoreductase activity)
88	RHSIM_Rhsim01G0271000	509.827	63.7777	-2.9937	down	3.8475e-64	3.6098e-62	K15397 KCS; 3-ketoacyl-CoA synthase [EC:2.3.1.199]	GO:0006633(fatty acid biosynthetic process)	GO:0016020(membrane),GO:0000786(nucleosome)	GO:0016746(acyltransferase activity),GO:0016747(acyltransferase activity, transferring groups other than amino-acyl groups),GO:0003677(DNA binding),GO:0030527(structural constituent of chromatin),GO:0046982(protein heterodimerization activity)
89	RHSIM_Rhsim12G0178000	288.781	33.5253	-3.1148	down	7.5264e-12	8.2258e-11	K15382 SLC50A, SWEET; solute carrier family 50 (sugar transporter)	-	GO:0016021(integral component of membrane)	-
90	RHSIM_RhsimUnG0070100	30872.5	13541.1	-1.1896	down	2.3135e-122	6.6854e-120	K15378 SLC45A1_2_4; solute carrier family 45, member 1/2/4	GO:0015770(sucrose transport)	GO:0005887(integral component of plasma membrane)	GO:0008515(sucrose transmembrane transporter activity)
91	RHSIM_Rhsim11G0000300	261.396	50.0145	-2.3908	down	2.8696e-31	9.4553e-30	K15377 SLC44A2_4_5; solute carrier family 44 (choline transporter-like protein), member 2/4/5	-	-	-
92	RHSIM_Rhsim12G0170200	157.635	73.3761	-1.1008	down	1.7095e-07	1.2137e-06	K15360 STRA13, CENPX, MHF2; centromere protein X	GO:0006281(DNA repair),GO:0051382(kinetochore assembly)	-	-
93	RHSIM_Rhsim02G0217300	486.233	80.2587	-2.597	down	2.9152e-66	2.9558e-64	K15289 SLC35F5; solute carrier family 35, member F5	-	GO:0016020(membrane),GO:0016021(integral component of membrane)	-
94	RHSIM_Rhsim12G0118500	178.143	61.3203	-1.5443	down	6.7496e-12	7.4218e-11	K15164 MED13; mediator of RNA polymerase II transcription subunit 13	-	-	-
95	RHSIM_Rhsim06G0059700	455.559	193.333	-1.2356	down	2.0114e-23	4.65e-22	K15141 MED28; mediator of RNA polymerase II transcription subunit 28	GO:0006355(regulation of transcription, DNA-templated)	GO:0016592(mediator complex)	-
96	RHSIM_Rhsim10G0115700	33.2852	12.636	-1.3911	down	0.0042107	0.013919	K15112 SLC25A27, UCP4; solute carrier family 25 (mitochondrial uncoupling protein), member 27	-	-	-
97	RHSIM_Rhsim13G0232500	33.4305	14.9117	-1.16	down	0.010718	0.031685	K15104 SLC25A11, OGC; solute carrier family 25 (mitochondrial oxoglutarate transporter), member 11	-	-	-
98	RHSIM_Rhsim07G0018600	1229.39	462.615	-1.4084	down	3.8315e-63	3.4708e-61	K15095 E1.1.1.208; (+)-neomenthol dehydrogenase [EC:1.1.1.208]	-	-	GO:0016616(oxidoreductase activity, acting on the CH-OH group of donors, NAD or NADP as acceptor)
99	RHSIM_Rhsim07G0018400	6087.78	2519.2	-1.2735	down	3.1025e-145	1.1643e-142	K15095 E1.1.1.208; (+)-neomenthol dehydrogenase [EC:1.1.1.208]	-	-	GO:0016616(oxidoreductase activity, acting on the CH-OH group of donors, NAD or NADP as acceptor)
100	RHSIM_RhsimUnG0187000	3555.36	1163.79	-1.6133	down	7.043e-103	1.4232e-100	K15015 SLC32A, VGAT; solute carrier family 32 (vesicular inhibitory amino acid transporter)	-	-	-
101	RHSIM_Rhsim03G0039800	1162.73	298.207	-1.961	down	2.0638e-85	2.9818e-83	K15015 SLC32A, VGAT; solute carrier family 32 (vesicular inhibitory amino acid transporter)	-	-	-
102	RHSIM_Rhsim01G0012900	78.0962	18.4895	-2.0883	down	1.0135e-08	8.2928e-08	K15015 SLC32A, VGAT; solute carrier family 32 (vesicular inhibitory amino acid transporter)	-	-	-
103	RHSIM_Rhsim12G0132200	43.0373	9.16054	-2.2175	down	2.0516e-06	1.2614e-05	K15015 SLC32A, VGAT; solute carrier family 32 (vesicular inhibitory amino acid transporter)	-	-	-
104	RHSIM_Rhsim12G0132300	46.4177	15.6717	-1.5434	down	0.00031979	0.001368	K15015 SLC32A, VGAT; solute carrier family 32 (vesicular inhibitory amino acid transporter)	-	-	-
105	RHSIM_Rhsim07G0071900	210.648	90.7283	-1.2292	down	6.0903e-10	5.6444e-09	K14972 PAXIP1, PTIP; PAX-interacting protein 1	-	-	GO:0003713(transcription coactivator activity),GO:0031490(chromatin DNA binding)
106	RHSIM_Rhsim11G0147700	51.9733	0	-8.0965	down	7.0384e-11	7.0843e-10	K14852 RRS1; regulator of ribosome biosynthesis	-	-	-
107	RHSIM_Rhsim08G0188500	200.826	19.6801	-3.3468	down	1.1404e-35	4.4473e-34	K14829 IPI3; pre-rRNA-processing protein IPI3	-	-	GO:0005515(protein binding)
108	RHSIM_Rhsim07G0171200	19.0152	0	-6.6398	down	6.9332e-07	4.5555e-06	K14772 UTP20; U3 small nucleolar RNA-associated protein 20	-	-	-
109	RHSIM_Rhsim03G0033300	900.259	366.725	-1.2938	down	3.116e-40	1.45e-38	K14674 TGL4; TAG lipase / steryl ester hydrolase / phospholipase A2 / LPA acyltransferase [EC:3.1.1.3 3.1.1.13 3.1.1.4 2.3.1.51]	GO:0006629(lipid metabolic process)	-	GO:0004806(triglyceride lipase activity)
110	RHSIM_Rhsim03G0032900	693.85	325.126	-1.0947	down	4.9337e-27	1.3475e-25	K14674 TGL4; TAG lipase / steryl ester hydrolase / phospholipase A2 / LPA acyltransferase [EC:3.1.1.3 3.1.1.13 3.1.1.4 2.3.1.51]	GO:0006629(lipid metabolic process)	-	GO:0004806(triglyceride lipase activity)
111	RHSIM_Rhsim07G0238800	5994.56	1947.38	-1.623	down	2.5111e-272	3.4554e-269	K14638 SLC15A3_4, PHT; solute carrier family 15 (peptide/histidine transporter), member 3/4	GO:0055085(transmembrane transport)	GO:0016020(membrane)	GO:0022857(transmembrane transporter activity)
112	RHSIM_Rhsim13G0091000	24.3293	2.97841	-3.0014	down	4.948e-05	0.00024504	K14638 SLC15A3_4, PHT; solute carrier family 15 (peptide/histidine transporter), member 3/4	GO:0055085(transmembrane transport)	GO:0016020(membrane)	GO:0022857(transmembrane transporter activity)
113	RHSIM_Rhsim03G0015400	307.027	39.456	-2.9549	down	6.3707e-49	4.055e-47	K14573 NOP4, RBM28; nucleolar protein 4	-	-	GO:0003723(RNA binding),GO:0003676(nucleic acid binding)
114	RHSIM_RhsimUnG0209100	133.529	0.764829	-7.5903	down	4.0955e-13	4.9957e-12	K14521 NAT10, KRE33; N-acetyltransferase 10 [EC:2.3.1.-]	-	-	GO:0008080(N-acetyltransferase activity)
115	RHSIM_Rhsim01G0264600	119.899	59.4699	-1.01	down	1.1348e-05	6.2452e-05	K14516 ERF1; ethylene-responsive transcription factor 1	GO:0006355(regulation of transcription, DNA-templated),GO:0009873(ethylene-activated signaling pathway)	-	GO:0003700(DNA-binding transcription factor activity),GO:0003677(DNA binding)
116	RHSIM_Rhsim13G0182200	475.628	182.027	-1.394	down	3.8495e-25	9.6561e-24	K14504 TCH4; xyloglucan:xyloglucosyl transferase TCH4 [EC:2.4.1.207]	GO:0005975(carbohydrate metabolic process),GO:0006073(cellular glucan metabolic process),GO:0010411(xyloglucan metabolic process),GO:0042546(cell wall biogenesis)	GO:0005618(cell wall),GO:0048046(apoplast)	GO:0004553(hydrolase activity, hydrolyzing O-glycosyl compounds),GO:0016762(xyloglucan:xyloglucosyl transferase activity)
117	RHSIM_Rhsim07G0016700	222.912	69.9772	-1.6757	down	4.3162e-18	7.4197e-17	K14500 BSK; BR-signaling kinase [EC:2.7.11.1]	GO:0006468(protein phosphorylation),GO:0009742(brassinosteroid mediated signaling pathway)	-	GO:0004672(protein kinase activity),GO:0005524(ATP binding),GO:0005515(protein binding)
118	RHSIM_Rhsim05G0066400	25.8895	2.1488	-3.6303	down	4.0363e-06	2.3779e-05	K14488 SAUR; SAUR family protein	GO:0009733(response to auxin)	-	-
119	RHSIM_Rhsim05G0065100	37.7147	18.3534	-1.0376	down	0.010977	0.032342	K14488 SAUR; SAUR family protein	GO:0009733(response to auxin)	-	-
120	RHSIM_Rhsim02G0248200	189.281	47.2702	-2.0126	down	1.17e-18	2.0678e-17	K14486 K14486, ARF; auxin response factor	GO:0006355(regulation of transcription, DNA-templated),GO:0009725(response to hormone)	GO:0005634(nucleus)	GO:0003677(DNA binding),GO:0005515(protein binding)
121	RHSIM_Rhsim02G0248100	684.273	172.46	-1.9893	down	1.2851e-58	1.0461e-56	K14486 K14486, ARF; auxin response factor	GO:0006355(regulation of transcription, DNA-templated),GO:0009725(response to hormone)	-	GO:0003677(DNA binding),GO:0005515(protein binding)
122	RHSIM_Rhsim07G0027600	3050.13	1504.8	-1.0224	down	2.9476e-42	1.4685e-40	K14423 SMO1; plant 4,4-dimethylsterol C-4alpha-methyl-monooxygenase [EC:1.14.18.10]	GO:0008610(lipid biosynthetic process)	-	GO:0005506(iron ion binding),GO:0016491(oxidoreductase activity)
123	RHSIM_Rhsim12G0112100	3492.36	1729.06	-1.0166	down	1.1142e-73	1.3154e-71	K14272 GGAT; glutamate--glyoxylate aminotransferase [EC:2.6.1.4 2.6.1.2 2.6.1.44]	GO:0009058(biosynthetic process)	-	GO:0003824(catalytic activity),GO:0030170(pyridoxal phosphate binding),GO:0008483(transaminase activity)
124	RHSIM_Rhsim02G0115800	589.146	278.9	-1.0852	down	3.6709e-19	6.7223e-18	K14175 NES1; (3S,6E)-nerolidol synthase [EC:4.2.3.48]	-	-	GO:0010333(terpene synthase activity),GO:0016829(lyase activity),GO:0000287(magnesium ion binding)
125	RHSIM_Rhsim03G0185500	96.4749	35.6379	-1.433	down	3.3967e-07	2.3237e-06	K14003 PREB, SEC12; prolactin regulatory element-binding protein	-	-	GO:0005515(protein binding),GO:0005085(guanyl-nucleotide exchange factor activity)
126	RHSIM_RhsimUnG0004900	81.0697	23.538	-1.7809	down	1.769e-08	1.4125e-07	K13993 HSP20; HSP20 family protein	-	-	-
127	RHSIM_Rhsim03G0167800	26.2539	5.22434	-2.3343	down	0.0002197	0.00096913	K13993 HSP20; HSP20 family protein	-	-	-
128	RHSIM_Rhsim07G0232500	55.214	12.1052	-2.1931	down	1.0252e-07	7.5076e-07	K13963 SERPINB; serpin B	-	GO:0005615(extracellular space)	GO:0004867(serine-type endopeptidase inhibitor activity)
129	RHSIM_Rhsim07G0232300	51.5599	7.74551	-2.7177	down	1.0922e-08	8.9033e-08	K13963 SERPINB; serpin B	-	GO:0005615(extracellular space)	GO:0004867(serine-type endopeptidase inhibitor activity)
130	RHSIM_RhsimUnG0055500	8.4051	0.984051	-3.0407	down	0.012733	0.036631	K13947 PIN; auxin efflux carrier family protein	GO:0055085(transmembrane transport)	GO:0016021(integral component of membrane)	-
131	RHSIM_Rhsim09G0129100	52.5586	16.9572	-1.6495	down	3.7983e-05	0.00019206	K13947 PIN; auxin efflux carrier family protein	GO:0055085(transmembrane transport)	GO:0016021(integral component of membrane)	-
132	RHSIM_Rhsim07G0177000	5.68781	0	-4.8897	down	0.0032449	0.01106	K13832 aroDE, DHQ-SDH; 3-dehydroquinate dehydratase / shikimate dehydrogenase [EC:4.2.1.10 1.1.1.25]	-	-	GO:0004764(shikimate 3-dehydrogenase (NADP+) activity),GO:0003855(3-dehydroquinate dehydratase activity)
133	RHSIM_RhsimUnG0184100	1123.82	36.4478	-4.9497	down	5.7055e-193	3.8342e-190	K13811 PAPSS; 3'-phosphoadenosine 5'-phosphosulfate synthase [EC:2.7.7.4 2.7.1.25]	GO:0000103(sulfate assimilation)	-	GO:0004781(sulfate adenylyltransferase (ATP) activity)
134	RHSIM_Rhsim02G0086700	33.4448	2.73293	-3.6039	down	1.1392e-07	8.2942e-07	K13691 SGT1; pathogen-inducible salicylic acid glucosyltransferase [EC:2.4.1.-]	-	-	-
135	RHSIM_Rhsim09G0010300	117.104	3.7743	-4.9587	down	8.8868e-22	1.898e-20	K13680 CSLA; beta-mannan synthase [EC:2.4.1.32]	-	-	-
136	RHSIM_Rhsim13G0222100	223.633	105.72	-1.0903	down	2.707e-09	2.3491e-08	K13523 AGPAT3_4; lysophosphatidic acid acyltransferase / lysophosphatidylinositol acyltransferase [EC:2.3.1.51 2.3.1.-]	-	-	GO:0016746(acyltransferase activity)
137	RHSIM_Rhsim13G0002700	1857.22	827.322	-1.1676	down	5.0485e-63	4.559e-61	K13508 GPAT; glycerol-3-phosphate acyltransferase [EC:2.3.1.15 2.3.1.198]	-	-	GO:0016746(acyltransferase activity)
138	RHSIM_Rhsim03G0087500	40.5479	0	-7.7147	down	1.0228e-09	9.2507e-09	K13496 UGT73C; UDP-glucosyltransferase 73C [EC:2.4.1.-]	-	-	GO:0008194(UDP-glycosyltransferase activity)
139	RHSIM_Rhsim03G0087400	148.628	26.7343	-2.458	down	9.8027e-19	1.7486e-17	K13496 UGT73C; UDP-glucosyltransferase 73C [EC:2.4.1.-]	-	-	GO:0008194(UDP-glycosyltransferase activity)
140	RHSIM_Rhsim13G0171300	45.122	12.7742	-1.8391	down	3.7734e-05	0.00019086	K13459 RPS2; disease resistance protein RPS2	GO:0006952(defense response)	-	GO:0043531(ADP binding),GO:0005515(protein binding)
141	RHSIM_Rhsim09G0132900	511.741	196.269	-1.3877	down	1.2923e-28	3.7875e-27	K13459 RPS2; disease resistance protein RPS2	-	-	GO:0043531(ADP binding)
142	RHSIM_Rhsim11G0147100	571.797	150.842	-1.9268	down	4.8865e-47	2.8935e-45	K13459 RPS2; disease resistance protein RPS2	GO:0006952(defense response)	-	GO:0005515(protein binding),GO:0043531(ADP binding)
143	RHSIM_RhsimUnG0202000	340.193	125.437	-1.4295	down	8.737e-19	1.5623e-17	K13459 RPS2; disease resistance protein RPS2	GO:0006952(defense response)	-	GO:0043531(ADP binding)
144	RHSIM_Rhsim12G0067200	152.874	73.2146	-1.0596	down	3.143e-07	2.1604e-06	K13459 RPS2; disease resistance protein RPS2	-	-	-
145	RHSIM_Rhsim11G0148600	386.213	72.0324	-2.4234	down	8.5972e-50	5.6591e-48	K13449 PR1; pathogenesis-related protein 1	-	GO:0005576(extracellular region)	-
146	RHSIM_Rhsim11G0147900	58.8022	19.5978	-1.5931	down	1.2027e-05	6.5837e-05	K13449 PR1; pathogenesis-related protein 1	-	GO:0005576(extracellular region)	-
147	RHSIM_Rhsim10G0007800	289.826	132.383	-1.1353	down	4.0341e-12	4.5201e-11	K13448 CML; calcium-binding protein CML	-	-	GO:0005509(calcium ion binding)
148	RHSIM_Rhsim01G0251400	60.7673	9.99144	-2.6035	down	3.8791e-10	3.6537e-09	K13448 CML; calcium-binding protein CML	-	-	GO:0005509(calcium ion binding)
149	RHSIM_Rhsim09G0189700	134.83	42.6151	-1.6641	down	1.5225e-11	1.6264e-10	K13448 CML; calcium-binding protein CML	-	-	GO:0005509(calcium ion binding)
150	RHSIM_Rhsim09G0029100	945.767	463.661	-1.033	down	5.0612e-27	1.3811e-25	K13448 CML; calcium-binding protein CML	-	-	GO:0005509(calcium ion binding)
151	RHSIM_Rhsim08G0110900	625.032	290.851	-1.1036	down	1.8804e-25	4.8045e-24	K13448 CML; calcium-binding protein CML	-	-	GO:0005509(calcium ion binding)
152	RHSIM_Rhsim08G0086900	127.385	37.8664	-1.7585	down	5.2188e-11	5.3063e-10	K13448 CML; calcium-binding protein CML	-	-	GO:0005509(calcium ion binding)
153	RHSIM_Rhsim10G0008000	73.7866	24.228	-1.6062	down	4.7756e-07	3.2041e-06	K13448 CML; calcium-binding protein CML	-	-	GO:0005509(calcium ion binding)
154	RHSIM_Rhsim01G0064600	24.3938	0.650198	-5.1565	down	9.3532e-06	5.2208e-05	K13448 CML; calcium-binding protein CML	-	-	GO:0005509(calcium ion binding)
155	RHSIM_Rhsim13G0192800	324.338	154.826	-1.0664	down	3.0077e-11	3.1308e-10	K13420 FLS2; LRR receptor-like serine/threonine-protein kinase FLS2 [EC:2.7.11.1]	-	-	GO:0005515(protein binding)
156	RHSIM_Rhsim10G0151700	208.102	102.463	-1.0317	down	2.4882e-08	1.9533e-07	K13418 SERK1; somatic embryogenesis receptor kinase 1 [EC:2.7.10.1 2.7.11.1]	GO:0006468(protein phosphorylation)	-	GO:0005524(ATP binding),GO:0004672(protein kinase activity),GO:0005515(protein binding)
157	RHSIM_Rhsim06G0014500	248.085	79.9823	-1.6309	down	1.0345e-17	1.7381e-16	K13412 CPK; calcium-dependent protein kinase [EC:2.7.11.1]	GO:0006468(protein phosphorylation)	-	GO:0004672(protein kinase activity),GO:0005524(ATP binding),GO:0005515(protein binding)
158	RHSIM_Rhsim13G0208700	3632.14	1778.46	-1.0335	down	4.7169e-44	2.5056e-42	K13412 CPK; calcium-dependent protein kinase [EC:2.7.11.1]	GO:0006468(protein phosphorylation)	-	GO:0004672(protein kinase activity),GO:0005509(calcium ion binding),GO:0005524(ATP binding)
159	RHSIM_Rhsim10G0109400	47.6241	8.84419	-2.4081	down	2.0806e-07	1.4593e-06	K13260 CYP81E; isoflavone/4'-methoxyisoflavone 2'-hydroxylase [EC:1.14.14.90 1.14.14.89]	-	-	GO:0004497(monooxygenase activity),GO:0005506(iron ion binding),GO:0016705(oxidoreductase activity, acting on paired donors, with incorporation or reduction of molecular oxygen),GO:0020037(heme binding)
160	RHSIM_Rhsim13G0195400	50.3402	21.3992	-1.2451	down	0.00094338	0.0036646	K13206 CCDC55; coiled-coil domain-containing protein 55	-	-	-
161	RHSIM_Rhsim08G0228900	119.201	55.8488	-1.0932	down	5.6181e-06	3.2359e-05	K13126 PABPC; polyadenylate-binding protein	-	-	GO:0003723(RNA binding),GO:0003676(nucleic acid binding)
162	RHSIM_Rhsim04G0208200	1174.09	490.212	-1.2633	down	1.1394e-51	7.8207e-50	K13083 CYP75A; flavonoid 3',5'-hydroxylase [EC:1.14.14.81]	-	-	GO:0004497(monooxygenase activity),GO:0005506(iron ion binding),GO:0016705(oxidoreductase activity, acting on paired donors, with incorporation or reduction of molecular oxygen),GO:0020037(heme binding)
163	RHSIM_Rhsim01G0111200	23.8105	0.667705	-5.1157	down	1.1493e-05	6.3162e-05	K13066 E2.1.1.68, COMT; caffeic acid 3-O-methyltransferase [EC:2.1.1.68]	-	-	GO:0046983(protein dimerization activity),GO:0008171(O-methyltransferase activity),GO:0008168(methyltransferase activity)
164	RHSIM_Rhsim04G0104700	6.24271	0	-5.0136	down	0.0023757	0.0083872	K13066 E2.1.1.68, COMT; caffeic acid 3-O-methyltransferase [EC:2.1.1.68]	-	-	GO:0008168(methyltransferase activity),GO:0046983(protein dimerization activity),GO:0008171(O-methyltransferase activity)
165	RHSIM_RhsimUnG0105200	2072.67	972.796	-1.092	down	3.3265e-08	2.5771e-07	K13065 E2.3.1.133, HCT; shikimate O-hydroxycinnamoyltransferase [EC:2.3.1.133]	-	-	-
166	RHSIM_Rhsim08G0185600	55.8167	10.0798	-2.4715	down	1.0076e-08	8.2507e-08	K13065 E2.3.1.133, HCT; shikimate O-hydroxycinnamoyltransferase [EC:2.3.1.133]	-	-	-
167	RHSIM_Rhsim01G0026700	34.1543	11.6182	-1.567	down	0.001006	0.0038762	K13065 E2.3.1.133, HCT; shikimate O-hydroxycinnamoyltransferase [EC:2.3.1.133]	-	-	-
168	RHSIM_Rhsim01G0026500	19.0544	0	-6.612	down	1.8874e-06	1.1659e-05	K13065 E2.3.1.133, HCT; shikimate O-hydroxycinnamoyltransferase [EC:2.3.1.133]	-	-	-
169	RHSIM_Rhsim13G0103200	8.03894	0	-5.4122	down	0.00048298	0.001993	K13065 E2.3.1.133, HCT; shikimate O-hydroxycinnamoyltransferase [EC:2.3.1.133]	-	-	-
170	RHSIM_Rhsim08G0185700	71.5825	7.51007	-3.2833	down	2.3696e-13	2.9476e-12	K13065 E2.3.1.133, HCT; shikimate O-hydroxycinnamoyltransferase [EC:2.3.1.133]	-	-	-
171	RHSIM_Rhsim09G0150600	163.7	41.4516	-1.9846	down	4.6668e-18	8.0081e-17	K12930 BZ1; anthocyanidin 3-O-glucosyltransferase [EC:2.4.1.115]	-	-	GO:0008194(UDP-glycosyltransferase activity)
172	RHSIM_Rhsim05G0041700	1350.69	592.761	-1.1857	down	2.8104e-49	1.8168e-47	K12855 PRPF6, PRP6; pre-mRNA-processing factor 6	GO:0006420(arginyl-tRNA aminoacylation),GO:0000398(mRNA splicing, via spliceosome),GO:0006418(tRNA aminoacylation for protein translation),GO:0006396(RNA processing)	-	GO:0004814(arginine-tRNA ligase activity),GO:0005524(ATP binding),GO:0000166(nucleotide binding),GO:0004812(aminoacyl-tRNA ligase activity),GO:0005515(protein binding)
173	RHSIM_Rhsim02G0211400	42.174	21.1301	-1.0023	down	0.010358	0.030778	K12829 SF3B2, SAP145, CUS1; splicing factor 3B subunit 2	-	GO:0005634(nucleus)	-
174	RHSIM_Rhsim04G0090100	113.295	50.8427	-1.1671	down	3.3351e-06	1.9867e-05	K12828 SF3B1, SAP155; splicing factor 3B subunit 1	GO:0000245(spliceosomal complex assembly)	-	GO:0003729(mRNA binding)
175	RHSIM_Rhsim09G0126500	79.8584	38.072	-1.0705	down	0.00018746	0.00083843	K12818 DHX8, PRP22; ATP-dependent RNA helicase DHX8/PRP22 [EC:3.6.4.13]	-	-	GO:0004386(helicase activity)
176	RHSIM_Rhsim04G0059400	38.3037	15.866	-1.2703	down	0.0030044	0.010331	K12742 ispS; isoprene synthase [EC:4.2.3.27]	GO:0016102(diterpenoid biosynthetic process)	-	GO:0010333(terpene synthase activity),GO:0016829(lyase activity),GO:0000287(magnesium ion binding)
177	RHSIM_Rhsim03G0230300	24.2467	9.20035	-1.3934	down	0.01035	0.030758	K12741 HNRNPA1_3; heterogeneous nuclear ribonucleoprotein A1/A3	-	-	GO:0003723(RNA binding),GO:0003676(nucleic acid binding)
178	RHSIM_Rhsim12G0045100	17.513	5.07469	-1.7627	down	0.011669	0.034058	K12741 HNRNPA1_3; heterogeneous nuclear ribonucleoprotein A1/A3	-	-	GO:0003676(nucleic acid binding),GO:0003723(RNA binding)
179	RHSIM_Rhsim06G0222800	2747.37	952.972	-1.5309	down	2.1852e-113	5.4437e-111	K12483 EHD1; EH domain-containing protein 1	-	-	GO:0005509(calcium ion binding),GO:0005515(protein binding),GO:0005525(GTP binding)
180	RHSIM_Rhsim04G0177300	167.153	76.8634	-1.1212	down	1.1617e-07	8.4476e-07	K12471 EPN; epsin	-	-	-
181	RHSIM_Rhsim11G0010100	36.2114	17.474	-1.0495	down	0.012142	0.035218	K12449 AXS; UDP-apiose/xylose synthase	-	-	-
182	RHSIM_Rhsim10G0075300	117.201	17.9973	-2.7089	down	1.1421e-18	2.021e-17	K12261 HACL1; 2-hydroxyacyl-CoA lyase 1 [EC:4.1.-.-]	-	-	GO:0030976(thiamine pyrophosphate binding),GO:0000287(magnesium ion binding)
183	RHSIM_Rhsim10G0075800	69.4826	16.0764	-2.1021	down	5.0572e-09	4.263e-08	K12261 HACL1; 2-hydroxyacyl-CoA lyase 1 [EC:4.1.-.-]	-	-	GO:0030976(thiamine pyrophosphate binding),GO:0003824(catalytic activity),GO:0000287(magnesium ion binding)
184	RHSIM_Rhsim10G0074200	44.7245	9.35479	-2.256	down	1.2598e-06	7.9606e-06	K12261 HACL1; 2-hydroxyacyl-CoA lyase 1 [EC:4.1.-.-]	-	-	GO:0000287(magnesium ion binding),GO:0030976(thiamine pyrophosphate binding)
185	RHSIM_Rhsim07G0010800	98.0104	38.1967	-1.3759	down	2.8178e-06	1.696e-05	K11985 TRAIP, TRIP; TRAF-interacting protein [EC:2.3.2.27]	-	-	-
186	RHSIM_Rhsim09G0029800	17.5906	0	-6.5222	down	1.4484e-06	9.075e-06	K11968 ARIH1; ariadne-1 [EC:2.3.2.31]	GO:0016567(protein ubiquitination)	-	GO:0004842(ubiquitin-protein transferase activity)
187	RHSIM_Rhsim12G0050300	147.318	3.6299	-5.4088	down	3.0766e-26	8.1116e-25	K11820 UGT74B1; N-hydroxythioamide S-beta-glucosyltransferase [EC:2.4.1.195]	-	-	GO:0008194(UDP-glycosyltransferase activity)
188	RHSIM_Rhsim09G0020900	277.365	110.947	-1.3194	down	4.5473e-16	6.8906e-15	K11498 CENPE; centromeric protein E	-	-	-
189	RHSIM_Rhsim13G0178700	359.325	173.254	-1.0499	down	4.1688e-14	5.4633e-13	K11420 EHMT; [histone H3]-lysine9 N-trimethyltransferase EHMT [EC:2.1.1.355]	GO:0034968(histone lysine methylation)	GO:0005634(nucleus)	GO:0008270(zinc ion binding),GO:0018024(histone-lysine N-methyltransferase activity)
190	RHSIM_Rhsim08G0048300	229.635	47.8955	-2.2554	down	3.4174e-27	9.4139e-26	K11364 SGF29; SAGA-associated factor 29	-	GO:0000124(SAGA complex)	-
191	RHSIM_RhsimUnG0181500	87.0647	18.5153	-2.2272	down	9.3239e-12	1.0144e-10	K11353 NDUFA13; NADH dehydrogenase (ubiquinone) 1 alpha subcomplex subunit 13	-	-	-
192	RHSIM_Rhsim12G0199400	611.175	278.552	-1.1346	down	8.3448e-24	1.9637e-22	K11296 HMGB3; high mobility group protein B3	-	-	GO:0004869(cysteine-type endopeptidase inhibitor activity)
193	RHSIM_Rhsim07G0204500	91.0035	35.3207	-1.3621	down	2.2256e-06	1.3626e-05	K11253 H3; histone H3	-	GO:0000786(nucleosome)	GO:0003677(DNA binding),GO:0030527(structural constituent of chromatin),GO:0046982(protein heterodimerization activity)
194	RHSIM_Rhsim02G0145600	25.1021	0.650198	-5.2067	down	8.5862e-06	4.8215e-05	K10999 CESA; cellulose synthase A [EC:2.4.1.12]	-	-	GO:0005515(protein binding)
195	RHSIM_Rhsim01G0176000	404.17	194.047	-1.0646	down	4.6502e-14	6.0694e-13	K10840 CETN2; centrin-2	-	-	GO:0005509(calcium ion binding)
196	RHSIM_RhsimUnG0137600	8.79196	0	-5.5229	down	0.00027168	0.0011753	K10777 LIG4, DNL4; DNA ligase 4 [EC:6.5.1.1]	GO:0006281(DNA repair),GO:0051103(DNA ligation involved in DNA repair),GO:0006310(DNA recombination)	-	GO:0003677(DNA binding),GO:0003910(DNA ligase (ATP) activity),GO:0005524(ATP binding)
197	RHSIM_Rhsim01G0115200	7.89951	0	-5.3751	down	0.00047861	0.0019758	K10777 LIG4, DNL4; DNA ligase 4 [EC:6.5.1.1]	GO:0006281(DNA repair),GO:0051103(DNA ligation involved in DNA repair)	-	GO:0003677(DNA binding),GO:0003910(DNA ligase (ATP) activity),GO:0005524(ATP binding)
198	RHSIM_Rhsim04G0207300	135.203	11.4463	-3.5604	down	6.8457e-05	0.00033025	K10760 IPT; adenylate dimethylallyltransferase (cytokinin synthase) [EC:2.5.1.27 2.5.1.112]	-	-	-
199	RHSIM_Rhsim08G0215800	137.626	61.9814	-1.1637	down	6.9122e-07	4.5427e-06	K10732 GINS1, PSF1; GINS complex subunit 1	GO:0006260(DNA replication)	GO:0000811(GINS complex)	-
200	RHSIM_Rhsim13G0087100	174.897	84.437	-1.055	down	3.5677e-06	2.1195e-05	K10703 HACD, PHS1, PAS2; very-long-chain (3R)-3-hydroxyacyl-CoA dehydratase [EC:4.2.1.134]	-	-	-
201	RHSIM_Rhsim07G0205600	5.23823	0	-4.7775	down	0.0048147	0.015694	K10664 ATL6S; E3 ubiquitin-protein ligase ATL6/9/15/31/42/55 [EC:2.3.2.27]	-	-	-
202	RHSIM_Rhsim07G0206700	10.835	1.65176	-2.6638	down	0.0088791	0.026915	K10664 ATL6S; E3 ubiquitin-protein ligase ATL6/9/15/31/42/55 [EC:2.3.2.27]	-	-	-
203	RHSIM_Rhsim06G0008700	365.439	54.3886	-2.7547	down	4.1403e-50	2.7504e-48	K10526 OPCL1; OPC-8:0 CoA ligase 1 [EC:6.2.1.-]	-	-	-
204	RHSIM_Rhsim08G0134600	981.851	468.574	-1.0722	down	9.9213e-32	3.3259e-30	K10406 KIFC2_3; kinesin family member C2/C3	GO:0007018(microtubule-based movement)	-	GO:0003777(microtubule motor activity),GO:0005524(ATP binding),GO:0008017(microtubule binding),GO:0005515(protein binding)
205	RHSIM_Rhsim09G0138800	1059.6	460.847	-1.2018	down	9.1452e-36	3.5809e-34	K10357 MYO5; myosin V	GO:0007015(actin filament organization)	GO:0016459(myosin complex)	GO:0003774(motor activity),GO:0005524(ATP binding),GO:0005515(protein binding)
206	RHSIM_Rhsim03G0166100	198.464	94.5815	-1.0692	down	2.1208e-08	1.6767e-07	K10268 FBXL2_20; F-box and leucine-rich repeat protein 2/20	-	-	-
207	RHSIM_Rhsim02G0179200	212.03	87.4841	-1.2781	down	5.4395e-11	5.521e-10	K09873 TIP; aquaporin TIP	GO:0055085(transmembrane transport)	GO:0016020(membrane)	GO:0015267(channel activity)
208	RHSIM_Rhsim04G0147500	1831.99	786.889	-1.2221	down	2.5636e-59	2.1288e-57	K09872 PIP; aquaporin PIP	GO:0055085(transmembrane transport)	GO:0016020(membrane)	GO:0015267(channel activity)
209	RHSIM_Rhsim11G0165500	519.676	218.941	-1.238	down	1.0771e-18	1.9107e-17	K09843 CYP707A; (+)-abscisic acid 8'-hydroxylase [EC:1.14.14.137]	-	-	GO:0004497(monooxygenase activity),GO:0005506(iron ion binding),GO:0016705(oxidoreductase activity, acting on paired donors, with incorporation or reduction of molecular oxygen),GO:0020037(heme binding)
210	RHSIM_Rhsim13G0078600	93.0332	27.8526	-1.7376	down	4.2482e-09	3.6096e-08	K09843 CYP707A; (+)-abscisic acid 8'-hydroxylase [EC:1.14.14.137]	-	-	GO:0004497(monooxygenase activity),GO:0005506(iron ion binding),GO:0016705(oxidoreductase activity, acting on paired donors, with incorporation or reduction of molecular oxygen),GO:0020037(heme binding)
211	RHSIM_Rhsim07G0180100	65.9268	27.9301	-1.237	down	0.00019285	0.00086039	K09840 NCED; 9-cis-epoxycarotenoid dioxygenase [EC:1.13.11.51]	-	-	GO:0016702(oxidoreductase activity, acting on single donors with incorporation of molecular oxygen, incorporation of two atoms of oxygen)
212	RHSIM_Rhsim07G0188700	200.07	97.9545	-1.0455	down	4.0535e-07	2.7419e-06	K09518 DNAJB12; DnaJ homolog subfamily B member 12	-	-	-
213	RHSIM_Rhsim02G0162100	7.78108	0	-5.3257	down	0.00063854	0.0025702	K09494 CCT2; T-complex protein 1 subunit beta	-	-	GO:0005524(ATP binding)
214	RHSIM_Rhsim10G0019300	46.623	18.5516	-1.3519	down	0.00089924	0.0035096	K09422 MYBP; transcription factor MYB, plant	-	-	-
215	RHSIM_Rhsim08G0238200	52.0189	21.7378	-1.2691	down	0.00061981	0.0025025	K09422 MYBP; transcription factor MYB, plant	-	-	-
216	RHSIM_Rhsim07G0002700	449.743	181.652	-1.3154	down	1.0294e-18	1.8329e-17	K09422 MYBP; transcription factor MYB, plant	-	-	-
217	RHSIM_Rhsim13G0221600	14.5206	0.325099	-5.2915	down	0.00012216	0.00056326	K09422 MYBP; transcription factor MYB, plant	-	-	-
218	RHSIM_Rhsim08G0171500	29.0591	10.0711	-1.5254	down	0.0041782	0.013829	K09422 MYBP; transcription factor MYB, plant	-	-	-
219	RHSIM_Rhsim04G0055700	62.3824	17.2162	-1.8729	down	4.632e-07	3.1143e-06	K09338 HD-ZIP; homeobox-leucine zipper protein	-	-	GO:0008289(lipid binding)
220	RHSIM_Rhsim12G0215500	63.5549	7.03053	-3.193	down	3.7939e-12	4.2609e-11	K09291 TPR, MLP1, MLP2; nucleoprotein TPR	-	-	-
221	RHSIM_Rhsim05G0036700	147.653	33.9914	-2.1283	down	1.9142e-17	3.1608e-16	K09286 EREBP; EREBP-like factor	GO:0006355(regulation of transcription, DNA-templated)	-	GO:0003700(DNA-binding transcription factor activity),GO:0003677(DNA binding)
222	RHSIM_Rhsim05G0037100	107.685	43.2364	-1.3249	down	4.5074e-07	3.0354e-06	K09286 EREBP; EREBP-like factor	GO:0006355(regulation of transcription, DNA-templated)	-	GO:0003700(DNA-binding transcription factor activity),GO:0003677(DNA binding)
223	RHSIM_Rhsim07G0115900	668.002	282.767	-1.2429	down	2.6312e-30	8.2827e-29	K09286 EREBP; EREBP-like factor	GO:0006355(regulation of transcription, DNA-templated)	-	GO:0003700(DNA-binding transcription factor activity),GO:0003677(DNA binding)
224	RHSIM_Rhsim07G0085200	40.303	13.2437	-1.6193	down	0.00035953	0.001522	K09060 GBF; plant G-box-binding factor	GO:0006355(regulation of transcription, DNA-templated)	-	GO:0003700(DNA-binding transcription factor activity),GO:0043565(sequence-specific DNA binding)
225	RHSIM_Rhsim09G0077600	24.3208	6.89711	-1.8037	down	0.0085552	0.026045	K08901 psbQ; photosystem II oxygen-evolving enhancer protein 3	GO:0015979(photosynthesis)	GO:0009523(photosystem II),GO:0009654(photosystem II oxygen evolving complex),GO:0019898(extrinsic component of membrane)	GO:0005509(calcium ion binding)
226	RHSIM_Rhsim10G0194200	115.286	18.1154	-2.6597	down	8.5039e-18	1.4345e-16	K08852 ERN1; serine/threonine-protein kinase/endoribonuclease IRE1 [EC:2.7.11.1 3.1.26.-]	GO:0006468(protein phosphorylation),GO:0006397(mRNA processing),GO:0030968(endoplasmic reticulum unfolded protein response)	-	GO:0004672(protein kinase activity),GO:0005524(ATP binding),GO:0004540(ribonuclease activity),GO:0004521(endoribonuclease activity),GO:0004674(protein serine/threonine kinase activity)
227	RHSIM_Rhsim10G0194000	526.322	6.46742	-6.3294	down	1.5365e-71	1.7078e-69	K08852 ERN1; serine/threonine-protein kinase/endoribonuclease IRE1 [EC:2.7.11.1 3.1.26.-]	GO:0006397(mRNA processing),GO:0006468(protein phosphorylation),GO:0030968(endoplasmic reticulum unfolded protein response)	-	GO:0004540(ribonuclease activity),GO:0004672(protein kinase activity),GO:0005524(ATP binding),GO:0004521(endoribonuclease activity),GO:0004674(protein serine/threonine kinase activity)
228	RHSIM_Rhsim10G0193700	60.0852	24.2144	-1.3198	down	0.00013885	0.00063378	K08852 ERN1; serine/threonine-protein kinase/endoribonuclease IRE1 [EC:2.7.11.1 3.1.26.-]	GO:0006468(protein phosphorylation),GO:0030968(endoplasmic reticulum unfolded protein response),GO:0006397(mRNA processing)	-	GO:0004672(protein kinase activity),GO:0005524(ATP binding),GO:0004521(endoribonuclease activity),GO:0004674(protein serine/threonine kinase activity),GO:0004540(ribonuclease activity)
229	RHSIM_Rhsim12G0036700	84.7532	39.1432	-1.1105	down	0.00014735	0.0006699	K08850 AURKX; aurora kinase, other [EC:2.7.11.1]	GO:0006468(protein phosphorylation)	-	GO:0004672(protein kinase activity),GO:0005524(ATP binding)
230	RHSIM_Rhsim04G0224300	1119.79	307.811	-1.8627	down	8.214e-09	6.7778e-08	K08678 UXS1, uxs; UDP-glucuronate decarboxylase [EC:4.1.1.35]	GO:0042732(D-xylose metabolic process)	-	GO:0048040(UDP-glucuronate decarboxylase activity),GO:0070403(NAD+ binding)
231	RHSIM_Rhsim07G0186800	78.8417	33.6637	-1.239	down	4.9896e-05	0.00024689	K08669 HTRA2, PRSS25; HtrA serine peptidase 2 [EC:3.4.21.108]	GO:0006508(proteolysis)	-	GO:0005515(protein binding),GO:0004252(serine-type endopeptidase activity)
232	RHSIM_Rhsim01G0061200	598.272	236.749	-1.3449	down	2.0477e-29	6.2131e-28	K08515 VAMP7; vesicle-associated membrane protein 7	GO:0016192(vesicle-mediated transport)	GO:0016021(integral component of membrane)	-
233	RHSIM_Rhsim01G0266500	56.4539	21.8512	-1.3785	down	0.00011823	0.00054715	K08507 USE1; unconventional SNARE in the endoplasmic reticulum protein 1	-	-	-
234	RHSIM_Rhsim07G0119800	260.024	123.053	-1.086	down	1.6912e-10	1.6522e-09	K08494 NSPN; novel plant SNARE	GO:0006890(retrograde vesicle-mediated transport, Golgi to endoplasmic reticulum)	GO:0031201(SNARE complex)	GO:0005484(SNAP receptor activity)
235	RHSIM_Rhsim06G0029900	6215.57	1131	-2.4564	down	0	0	K08241 E2.1.1.141; jasmonate O-methyltransferase [EC:2.1.1.141]	-	-	GO:0008168(methyltransferase activity)
236	RHSIM_Rhsim06G0029800	2162.39	479.92	-2.1745	down	3.3203e-107	7.214e-105	K08241 E2.1.1.141; jasmonate O-methyltransferase [EC:2.1.1.141]	-	-	GO:0008168(methyltransferase activity)
237	RHSIM_Rhsim06G0137700	8.07395	0	-5.4268	down	0.00054413	0.0022215	K08235 E2.4.1.207; xyloglucan:xyloglucosyl transferase [EC:2.4.1.207]	GO:0005975(carbohydrate metabolic process),GO:0006073(cellular glucan metabolic process),GO:0010411(xyloglucan metabolic process),GO:0042546(cell wall biogenesis)	GO:0005618(cell wall),GO:0048046(apoplast)	GO:0004553(hydrolase activity, hydrolyzing O-glycosyl compounds),GO:0016762(xyloglucan:xyloglucosyl transferase activity)
238	RHSIM_Rhsim06G0150000	894.483	339.26	-1.403	down	2.0413e-48	1.2685e-46	K08176 PHO84; MFS transporter, PHS family, inorganic phosphate transporter	GO:0055085(transmembrane transport)	GO:0016021(integral component of membrane)	GO:0022857(transmembrane transporter activity)
239	RHSIM_Rhsim12G0158900	6.93883	0	-5.1573	down	0.0013842	0.0051612	K08176 PHO84; MFS transporter, PHS family, inorganic phosphate transporter	GO:0055085(transmembrane transport)	GO:0016021(integral component of membrane)	GO:0005515(protein binding),GO:0022857(transmembrane transporter activity)
240	RHSIM_Rhsim10G0132000	45.0167	21.1039	-1.0949	down	0.0037346	0.01254	K08065 NFYB, HAP3; nuclear transcription Y subunit beta	GO:0006355(regulation of transcription, DNA-templated)	GO:0016602(CCAAT-binding factor complex),GO:0005634(nucleus)	GO:0046982(protein heterodimerization activity),GO:0001228(DNA-binding transcription activator activity, RNA polymerase II-specific),GO:0043565(sequence-specific DNA binding)
241	RHSIM_Rhsim08G0007700	18.9414	2.44764	-2.9358	down	0.00073905	0.0029396	K08065 NFYB, HAP3; nuclear transcription Y subunit beta	GO:0006355(regulation of transcription, DNA-templated)	GO:0016602(CCAAT-binding factor complex)	GO:0001228(DNA-binding transcription activator activity, RNA polymerase II-specific),GO:0046982(protein heterodimerization activity)
242	RHSIM_Rhsim06G0160900	2060.68	965.403	-1.0976	down	2.1386e-41	1.0317e-39	K07976 RAB; Rab family, other	-	-	GO:0003924(GTPase activity),GO:0005525(GTP binding)
243	RHSIM_Rhsim02G0203600	346.007	82.0961	-2.0697	down	8.7959e-34	3.2256e-32	K07964 HPSE; heparanase [EC:3.2.1.166]	-	GO:0016020(membrane)	GO:0016798(hydrolase activity, acting on glycosyl bonds)
244	RHSIM_Rhsim04G0233700	36.4847	17.9137	-1.0233	down	0.017671	0.048582	K07953 SAR1; GTP-binding protein SAR1 [EC:3.6.5.-]	GO:0006886(intracellular protein transport)	-	GO:0005525(GTP binding),GO:0003924(GTPase activity)
245	RHSIM_Rhsim07G0116100	153.497	72.8708	-1.0787	down	5.3835e-07	3.5845e-06	K07933 RABL3; Rab-like protein 3	-	-	GO:0003924(GTPase activity),GO:0005525(GTP binding)
246	RHSIM_Rhsim04G0111100	112.72	55.6418	-1.0198	down	5.3019e-05	0.00026068	K07766 E3.6.1.52; diphosphoinositol-polyphosphate diphosphatase [EC:3.6.1.52]	-	-	GO:0016787(hydrolase activity)
247	RHSIM_Rhsim11G0138800	73.5958	15.6603	-2.2422	down	3.2652e-10	3.0946e-09	K07513 ACAA1; acetyl-CoA acyltransferase 1 [EC:2.3.1.16]	-	-	GO:0016746(acyltransferase activity),GO:0016747(acyltransferase activity, transferring groups other than amino-acyl groups)
248	RHSIM_Rhsim06G0181700	41.9847	8.87525	-2.2256	down	2.7639e-06	1.6667e-05	K07300 chaA, CAX; Ca2+:H+ antiporter	GO:0055085(transmembrane transport),GO:0006812(cation transport),GO:0006816(calcium ion transport)	GO:0016021(integral component of membrane)	GO:0008324(cation transmembrane transporter activity),GO:0015369(calcium:proton antiporter activity)
249	RHSIM_Rhsim06G0182600	49.5037	14.258	-1.802	down	2.8014e-05	0.00014453	K07300 chaA, CAX; Ca2+:H+ antiporter	GO:0055085(transmembrane transport),GO:0006812(cation transport)	GO:0016021(integral component of membrane)	GO:0008324(cation transmembrane transporter activity)
250	RHSIM_Rhsim06G0182700	35.8622	8.11042	-2.1273	down	3.9455e-05	0.00019877	K07300 chaA, CAX; Ca2+:H+ antiporter	GO:0055085(transmembrane transport),GO:0006812(cation transport)	GO:0016021(integral component of membrane)	GO:0008324(cation transmembrane transporter activity)
251	RHSIM_Rhsim04G0122800	6.13739	0	-4.9939	down	0.0022443	0.007972	K07198 PRKAA, AMPK; 5'-AMP-activated protein kinase, catalytic alpha subunit [EC:2.7.11.11]	GO:0006468(protein phosphorylation),GO:0007165(signal transduction)	-	GO:0004672(protein kinase activity),GO:0005524(ATP binding)
252	RHSIM_Rhsim06G0113300	5.67351	0	-4.9025	down	0.0032411	0.011052	K07195 EXOC7, EXO70; exocyst complex component 7	GO:0006887(exocytosis)	GO:0000145(exocyst)	GO:0005546(phosphatidylinositol-4,5-bisphosphate binding)
253	RHSIM_Rhsim05G0002500	646.24	138.013	-2.2243	down	2.1342e-60	1.8301e-58	K07052 K07052; uncharacterized protein	-	-	-
254	RHSIM_Rhsim07G0160700	41.8487	16.5424	-1.35	down	0.0014078	0.0052398	K06990 MEMO1; MEMO1 family protein	-	-	-
255	RHSIM_Rhsim03G0150600	255.201	66.6024	-1.9338	down	1.5932e-25	4.0923e-24	K06901 pbuG, azgA, ghxP, ghxQ, adeQ; adenine/guanine/hypoxanthine permease	GO:0055085(transmembrane transport)	GO:0016020(membrane)	GO:0022857(transmembrane transporter activity),GO:0015205(nucleobase transmembrane transporter activity)
256	RHSIM_Rhsim03G0150500	48.5235	9.33249	-2.3639	down	7.3296e-07	4.805e-06	K06901 pbuG, azgA, ghxP, ghxQ, adeQ; adenine/guanine/hypoxanthine permease	-	-	GO:0015205(nucleobase transmembrane transporter activity)
257	RHSIM_Rhsim01G0055400	7.75159	0	-5.3509	down	0.0005592	0.0022772	K06689 UBE2D, UBC4, UBC5; ubiquitin-conjugating enzyme E2 D [EC:2.3.2.23]	-	-	-
258	RHSIM_Rhsim03G0228000	1027.76	457.066	-1.169	down	1.4543e-33	5.306e-32	K06685 MOB1, Mats; MOB kinase activator 1	-	-	-
259	RHSIM_Rhsim09G0044900	55.1592	24.76	-1.1561	down	0.0012623	0.0047531	K06628 CDC45; cell division control protein 45	GO:0006270(DNA replication initiation)	-	-
260	RHSIM_Rhsim06G0234200	1841.79	808.89	-1.1899	down	3.1183e-64	2.9448e-62	K06617 E2.4.1.82; raffinose synthase [EC:2.4.1.82]	-	-	-
261	RHSIM_Rhsim11G0090700	37712.7	18351.4	-1.0387	down	1.8214e-158	7.74e-156	K05909 E1.10.3.2; laccase [EC:1.10.3.2]	GO:0046274(lignin catabolic process)	GO:0048046(apoplast)	GO:0005507(copper ion binding),GO:0052716(hydroquinone:oxygen oxidoreductase activity),GO:0016491(oxidoreductase activity)
262	RHSIM_Rhsim07G0194500	63.0893	14.7721	-2.0942	down	6.5442e-08	4.903e-07	K05770 TSPO, BZRP; translocator protein	-	GO:0016021(integral component of membrane)	-
263	RHSIM_Rhsim04G0221600	76.2726	20.5595	-1.8946	down	1.2466e-08	1.009e-07	K05770 TSPO, BZRP; translocator protein	-	GO:0016021(integral component of membrane)	-
264	RHSIM_RhsimUnG0080000	12.7585	2.76794	-2.2021	down	0.016102	0.044795	K05770 TSPO, BZRP; translocator protein	-	GO:0016021(integral component of membrane)	-
265	RHSIM_Rhsim07G0178900	16.9417	3.59488	-2.2877	down	0.0062822	0.019836	K05770 TSPO, BZRP; translocator protein	-	GO:0016021(integral component of membrane)	-
266	RHSIM_Rhsim03G0186200	282.452	92.0153	-1.6245	down	3.9246e-20	7.6011e-19	K05765 CFL; cofilin	GO:0030042(actin filament depolymerization)	GO:0015629(actin cytoskeleton)	GO:0003779(actin binding)
267	RHSIM_Rhsim03G0185700	195.282	96.1632	-1.0241	down	2.2844e-08	1.8002e-07	K05765 CFL; cofilin	GO:0030042(actin filament depolymerization)	GO:0015629(actin cytoskeleton)	GO:0003779(actin binding)
268	RHSIM_Rhsim02G0227400	512.452	29.1232	-4.1459	down	1.7696e-92	2.9904e-90	K05765 CFL; cofilin	GO:0030042(actin filament depolymerization)	GO:0015629(actin cytoskeleton)	GO:0003779(actin binding)
269	RHSIM_Rhsim05G0027800	1063.31	395.006	-1.4293	down	7.0715e-51	4.7522e-49	K05759 PFN; profilin	-	-	GO:0003779(actin binding)
270	RHSIM_Rhsim04G0223100	105.469	39.3076	-1.4247	down	6.2001e-08	4.6573e-07	K05666 ABCC2; ATP-binding cassette, subfamily C (CFTR/MRP), member 2	GO:0055085(transmembrane transport)	GO:0016021(integral component of membrane)	GO:0005524(ATP binding),GO:0140359(ABC-type transporter activity)
271	RHSIM_Rhsim03G0197300	647.701	305.903	-1.0854	down	3.7254e-20	7.2249e-19	K05666 ABCC2; ATP-binding cassette, subfamily C (CFTR/MRP), member 2	GO:0055085(transmembrane transport)	GO:0016021(integral component of membrane)	GO:0005524(ATP binding),GO:0140359(ABC-type transporter activity)
272	RHSIM_Rhsim10G0040700	56.6681	2.77274	-4.357	down	4.7342e-12	5.278e-11	K05658 ABCB1, CD243; ATP-binding cassette, subfamily B (MDR/TAP), member 1 [EC:7.6.2.2]	GO:0055085(transmembrane transport)	GO:0016021(integral component of membrane)	GO:0005524(ATP binding),GO:0140359(ABC-type transporter activity)
273	RHSIM_Rhsim07G0129100	42.4492	12.8513	-1.7063	down	0.00016916	0.00076356	K05658 ABCB1, CD243; ATP-binding cassette, subfamily B (MDR/TAP), member 1 [EC:7.6.2.2]	GO:0055085(transmembrane transport)	GO:0016021(integral component of membrane)	GO:0005524(ATP binding),GO:0140359(ABC-type transporter activity)
274	RHSIM_Rhsim10G0047700	84.4221	24.2206	-1.7914	down	3.3774e-07	2.3111e-06	K05658 ABCB1, CD243; ATP-binding cassette, subfamily B (MDR/TAP), member 1 [EC:7.6.2.2]	GO:0055085(transmembrane transport)	GO:0016021(integral component of membrane)	GO:0005524(ATP binding),GO:0140359(ABC-type transporter activity)
275	RHSIM_Rhsim10G0045700	123.976	36.3381	-1.7586	down	2.7763e-09	2.4035e-08	K05658 ABCB1, CD243; ATP-binding cassette, subfamily B (MDR/TAP), member 1 [EC:7.6.2.2]	GO:0055085(transmembrane transport)	GO:0016021(integral component of membrane)	GO:0005524(ATP binding),GO:0140359(ABC-type transporter activity)
276	RHSIM_Rhsim07G0129000	38.4876	16.9034	-1.1862	down	0.0045895	0.015037	K05658 ABCB1, CD243; ATP-binding cassette, subfamily B (MDR/TAP), member 1 [EC:7.6.2.2]	GO:0055085(transmembrane transport)	GO:0016021(integral component of membrane)	GO:0005524(ATP binding),GO:0140359(ABC-type transporter activity)
277	RHSIM_Rhsim03G0237100	224.963	44.3701	-2.3466	down	9.3862e-28	2.6462e-26	K05658 ABCB1, CD243; ATP-binding cassette, subfamily B (MDR/TAP), member 1 [EC:7.6.2.2]	-	-	-
278	RHSIM_Rhsim05G0178000	23.7432	0	-6.9467	down	1.3251e-07	9.5582e-07	K05658 ABCB1, CD243; ATP-binding cassette, subfamily B (MDR/TAP), member 1 [EC:7.6.2.2]	GO:0055085(transmembrane transport)	GO:0016021(integral component of membrane)	GO:0005524(ATP binding),GO:0140359(ABC-type transporter activity)
279	RHSIM_Rhsim08G0098400	2570.5	1207.96	-1.0898	down	1.0882e-79	1.4694e-77	K05542 DUS1; tRNA-dihydrouridine synthase 1 [EC:1.3.1.88]	GO:0008033(tRNA processing)	-	GO:0017150(tRNA dihydrouridine synthase activity),GO:0050660(flavin adenine dinucleotide binding)
280	RHSIM_Rhsim08G0170300	367.21	184.002	-1.0071	down	2.4196e-11	2.5379e-10	K05391 CNGC; cyclic nucleotide gated channel, plant	GO:0006811(ion transport),GO:0055085(transmembrane transport)	GO:0016020(membrane)	GO:0005216(ion channel activity)
281	RHSIM_Rhsim04G0164500	19.3527	3.29476	-2.5191	down	0.0010041	0.0038698	K05387 GRIP; glutamate receptor, ionotropic, plant	-	-	-
282	RHSIM_Rhsim05G0046900	306.202	95.6823	-1.686	down	9.0976e-24	2.1322e-22	K05387 GRIP; glutamate receptor, ionotropic, plant	-	GO:0016020(membrane)	GO:0015276(ligand-gated ion channel activity)
283	RHSIM_RhsimUnG0141400	501.418	191.955	-1.3856	down	9.8688e-30	3.0403e-28	K05387 GRIP; glutamate receptor, ionotropic, plant	GO:0055085(transmembrane transport)	GO:0016020(membrane)	GO:0015276(ligand-gated ion channel activity),GO:0022857(transmembrane transporter activity)
284	RHSIM_Rhsim07G0257000	23.8882	8.11917	-1.5521	down	0.0065637	0.020623	K05298 GAPA; glyceraldehyde-3-phosphate dehydrogenase (NADP+) (phosphorylating) [EC:1.2.1.13]	GO:0006006(glucose metabolic process)	-	GO:0016620(oxidoreductase activity, acting on the aldehyde or oxo group of donors, NAD or NADP as acceptor),GO:0050661(NADP binding),GO:0051287(NAD binding)
285	RHSIM_RhsimUnG0134400	587.623	229.624	-1.3579	down	1.4279e-29	4.3664e-28	K05278 FLS; flavonol synthase [EC:1.14.20.6]	-	-	-
286	RHSIM_RhsimUnG0143300	591.813	234.168	-1.3412	down	1.5901e-29	4.847e-28	K05278 FLS; flavonol synthase [EC:1.14.20.6]	-	-	-
287	RHSIM_RhsimUnG0044900	2506.89	1209.34	-1.0546	down	1.5156e-48	9.48e-47	K04712 DEGS; sphingolipid 4-desaturase/C4-monooxygenase [EC:1.14.19.17 1.14.18.5]	GO:0030148(sphingolipid biosynthetic process),GO:0006629(lipid metabolic process)	GO:0016021(integral component of membrane)	GO:0042284(sphingolipid delta-4 desaturase activity)
288	RHSIM_Rhsim10G0177500	59.1534	27.9226	-1.0731	down	0.0015227	0.0056276	K04708 KDSR; 3-dehydrosphinganine reductase [EC:1.1.1.102]	-	-	-
289	RHSIM_Rhsim05G0024600	17.1941	0	-6.5133	down	2.336e-06	1.4247e-05	K04421 MAP3K3, MEKK3; mitogen-activated protein kinase kinase kinase 3 [EC:2.7.11.25]	GO:0006468(protein phosphorylation)	-	GO:0004672(protein kinase activity),GO:0005524(ATP binding)
290	RHSIM_Rhsim07G0233700	73.408	31.8041	-1.2148	down	9.2066e-05	0.00043485	K04122 GA3, CYP701; ent-kaurene oxidase [EC:1.14.14.86]	GO:0009686(gibberellin biosynthetic process),GO:0010241(ent-kaurene oxidation to kaurenoic acid)	-	GO:0004497(monooxygenase activity),GO:0005506(iron ion binding),GO:0016705(oxidoreductase activity, acting on paired donors, with incorporation or reduction of molecular oxygen),GO:0020037(heme binding),GO:0052615(ent-kaurene oxidase activity)
291	RHSIM_Rhsim07G0087900	54.1929	17.7391	-1.6195	down	8.7848e-05	0.00041691	K04079 HSP90A, htpG; molecular chaperone HtpG	GO:0006457(protein folding)	-	GO:0005524(ATP binding),GO:0016887(ATP hydrolysis activity),GO:0051082(unfolded protein binding)
292	RHSIM_Rhsim09G0009300	192.659	89.1975	-1.1137	down	2.058e-08	1.6298e-07	K03921 FAB2, SSI2, desA1; acyl-[acyl-carrier-protein] desaturase [EC:1.14.19.2 1.14.19.11 1.14.19.26]	GO:0006631(fatty acid metabolic process),GO:0006633(fatty acid biosynthetic process)	-	GO:0045300(acyl-[acyl-carrier-protein] desaturase activity),GO:0016491(oxidoreductase activity)
293	RHSIM_Rhsim03G0012100	190.63	86.2418	-1.1391	down	5.9851e-09	5.0015e-08	K03797 E3.4.21.102, prc, ctpA; carboxyl-terminal processing protease [EC:3.4.21.102]	GO:0006508(proteolysis)	-	GO:0008236(serine-type peptidase activity),GO:0005515(protein binding)
294	RHSIM_Rhsim02G0006200	25.7897	5.57174	-2.2345	down	0.00031591	0.0013532	K03695 clpB; ATP-dependent Clp protease ATP-binding subunit ClpB	-	-	-
295	RHSIM_Rhsim04G0017400	6.1155	0	-5.0157	down	0.0022046	0.0078475	K03687 GRPE; molecular chaperone GrpE	GO:0006457(protein folding)	-	GO:0000774(adenyl-nucleotide exchange factor activity),GO:0042803(protein homodimerization activity),GO:0051087(chaperone binding)
296	RHSIM_Rhsim05G0224300	1175.08	215.028	-2.4489	down	3.177e-140	1.0929e-137	K03648 UNG, UDG; uracil-DNA glycosylase [EC:3.2.2.27]	GO:0006281(DNA repair),GO:0006284(base-excision repair)	-	GO:0016799(hydrolase activity, hydrolyzing N-glycosyl compounds),GO:0004844(uracil DNA N-glycosylase activity)
297	RHSIM_Rhsim13G0014800	298.692	101.847	-1.5456	down	1.5355e-14	2.0667e-13	K03549 kup; KUP system potassium uptake protein	GO:0071805(potassium ion transmembrane transport)	GO:0016020(membrane)	GO:0015079(potassium ion transmembrane transporter activity)
298	RHSIM_Rhsim09G0203400	307.586	34.3717	-3.1599	down	1.2124e-45	6.8026e-44	K03549 kup; KUP system potassium uptake protein	GO:0071805(potassium ion transmembrane transport)	GO:0016020(membrane)	GO:0015079(potassium ion transmembrane transporter activity)
299	RHSIM_Rhsim10G0073500	548.474	89.7588	-2.6045	down	1.112e-64	1.064e-62	K03327 TC.MATE, SLC47A, norM, mdtK, dinF; multidrug resistance protein, MATE family	GO:1990961(xenobiotic detoxification by transmembrane export across the plasma membrane),GO:0055085(transmembrane transport)	GO:0016020(membrane)	GO:0042910(xenobiotic transmembrane transporter activity),GO:0015297(antiporter activity)
300	RHSIM_Rhsim03G0045200	691.628	34.5532	-4.3249	down	4.4263e-130	1.4212e-127	K03327 TC.MATE, SLC47A, norM, mdtK, dinF; multidrug resistance protein, MATE family	GO:0055085(transmembrane transport)	GO:0016020(membrane)	GO:0015297(antiporter activity),GO:0042910(xenobiotic transmembrane transporter activity)
301	RHSIM_Rhsim01G0148000	131.86	50.855	-1.3867	down	1.8049e-08	1.44e-07	K03327 TC.MATE, SLC47A, norM, mdtK, dinF; multidrug resistance protein, MATE family	GO:1990961(xenobiotic detoxification by transmembrane export across the plasma membrane),GO:0055085(transmembrane transport)	GO:0016020(membrane)	GO:0042910(xenobiotic transmembrane transporter activity),GO:0015297(antiporter activity)
302	RHSIM_Rhsim06G0068200	19.6148	3.56383	-2.4626	down	0.0010402	0.0039924	K03327 TC.MATE, SLC47A, norM, mdtK, dinF; multidrug resistance protein, MATE family	GO:1990961(xenobiotic detoxification by transmembrane export across the plasma membrane),GO:0055085(transmembrane transport)	GO:0016020(membrane)	GO:0042910(xenobiotic transmembrane transporter activity),GO:0015297(antiporter activity)
303	RHSIM_Rhsim10G0074700	47.2862	11.6095	-2.0395	down	2.7615e-06	1.6656e-05	K03327 TC.MATE, SLC47A, norM, mdtK, dinF; multidrug resistance protein, MATE family	GO:0055085(transmembrane transport),GO:1990961(xenobiotic detoxification by transmembrane export across the plasma membrane)	GO:0016020(membrane)	GO:0015297(antiporter activity),GO:0042910(xenobiotic transmembrane transporter activity)
304	RHSIM_Rhsim08G0000600	113.427	15.3527	-2.8923	down	3.3501e-19	6.1505e-18	K03320 amt, AMT, MEP; ammonium transporter, Amt family	GO:0072488(ammonium transmembrane transport)	GO:0016020(membrane)	GO:0008519(ammonium transmembrane transporter activity)
305	RHSIM_RhsimUnG0190600	132.542	58.8675	-1.1723	down	7.1759e-07	4.7096e-06	K03283 HSPA1s; heat shock 70kDa protein 1/2/6/8	-	-	GO:0005524(ATP binding)
306	RHSIM_Rhsim13G0084900	21.1417	5.95682	-1.8062	down	0.010823	0.031947	K03283 HSPA1s; heat shock 70kDa protein 1/2/6/8	-	-	GO:0005524(ATP binding)
307	RHSIM_RhsimUnG0044300	142.588	6.68793	-4.4348	down	1.411e-28	4.1268e-27	K03164 TOP2; DNA topoisomerase II [EC:5.6.2.2]	GO:0006259(DNA metabolic process),GO:0006265(DNA topological change)	-	GO:0003677(DNA binding),GO:0003918(DNA topoisomerase type II (double strand cut, ATP-hydrolyzing) activity),GO:0005524(ATP binding)
308	RHSIM_Rhsim03G0074100	71.9508	12.17	-2.5337	down	2.6204e-10	2.5065e-09	K03129 TAF4; transcription initiation factor TFIID subunit 4	GO:0006352(DNA-templated transcription, initiation)	GO:0005669(transcription factor TFIID complex)	-
309	RHSIM_RhsimUnG0193900	27.2505	2.33697	-3.517	down	1.1405e-05	6.2729e-05	K03106 SRP54, ffh; signal recognition particle subunit SRP54 [EC:3.6.5.4]	GO:0006614(SRP-dependent cotranslational protein targeting to membrane)	GO:0048500(signal recognition particle)	GO:0005525(GTP binding),GO:0003924(GTPase activity)
310	RHSIM_RhsimUnG0152400	90.7314	42.3036	-1.0959	down	4.0147e-05	0.00020194	K03006 RPB1, POLR2A; DNA-directed RNA polymerase II subunit RPB1 [EC:2.7.7.6]	GO:0006351(transcription, DNA-templated),GO:0006366(transcription by RNA polymerase II)	-	GO:0003677(DNA binding),GO:0003899(DNA-directed 5'-3' RNA polymerase activity)
311	RHSIM_Rhsim01G0221000	285.781	97.4718	-1.559	down	1.0327e-18	1.8376e-17	K02973 RP-S23e, RPS23; small subunit ribosomal protein S23e	GO:0006412(translation)	GO:0015935(small ribosomal subunit),GO:0005840(ribosome)	GO:0003735(structural constituent of ribosome)
312	RHSIM_Rhsim05G0190100	93.0304	18.2388	-2.3421	down	1.2209e-12	1.4313e-11	K02901 RP-L27e, RPL27; large subunit ribosomal protein L27e	GO:0006412(translation)	GO:0005840(ribosome)	GO:0003735(structural constituent of ribosome)
313	RHSIM_Rhsim11G0177300	280.811	120.323	-1.2281	down	1.5033e-14	2.0271e-13	K02899 RP-L27, MRPL27, rpmA; large subunit ribosomal protein L27	GO:0006412(translation)	GO:0005840(ribosome)	GO:0003735(structural constituent of ribosome)
314	RHSIM_Rhsim09G0101700	4.36097	0	-4.4916	down	0.012388	0.035812	K02606 ORC4; origin recognition complex subunit 4	GO:0006260(DNA replication)	GO:0000808(origin recognition complex),GO:0005634(nucleus)	GO:0003677(DNA binding)
315	RHSIM_Rhsim12G0042200	56.1303	23.7808	-1.2572	down	0.00044311	0.001845	K02575 NRT, narK, nrtP, nasA; MFS transporter, NNP family, nitrate/nitrite transporter	GO:0055085(transmembrane transport)	-	GO:0022857(transmembrane transporter activity),GO:0015112(nitrate transmembrane transporter activity)
316	RHSIM_Rhsim08G0159300	104.225	36.9869	-1.4891	down	8.8428e-08	6.5169e-07	K02552 menF; menaquinone-specific isochorismate synthase [EC:5.4.4.2]	GO:0009058(biosynthetic process)	-	GO:0008909(isochorismate synthase activity)
317	RHSIM_Rhsim07G0124200	16.0383	0	-6.3811	down	3.9121e-06	2.3095e-05	K02437 gcvH, GCSH; glycine cleavage system H protein	-	-	-
318	RHSIM_Rhsim05G0032400	38.1037	16.6842	-1.1784	down	0.0067055	0.020996	K02324 POLE; DNA polymerase epsilon subunit 1 [EC:2.7.7.7]	GO:0006260(DNA replication),GO:0006281(DNA repair)	GO:0008622(epsilon DNA polymerase complex)	GO:0003677(DNA binding),GO:0003887(DNA-directed DNA polymerase activity)
319	RHSIM_Rhsim12G0193900	574.273	60.825	-3.2423	down	4.3762e-94	7.5273e-92	K02295 CRY; cryptochrome	-	-	-
320	RHSIM_Rhsim11G0179900	5.92676	0	-4.9552	down	0.0026534	0.0092502	K02291 crtB; 15-cis-phytoene synthase [EC:2.5.1.32]	GO:0009058(biosynthetic process)	-	-
321	RHSIM_Rhsim06G0114300	225.541	92.5456	-1.2901	down	2.2967e-11	2.4134e-10	K02152 ATPeV1G, ATP6G; V-type H+-transporting ATPase subunit G	GO:1902600(proton transmembrane transport)	GO:0016471(vacuolar proton-transporting V-type ATPase complex)	GO:0046961(proton-transporting ATPase activity, rotational mechanism)
322	RHSIM_Rhsim10G0077100	614.838	268.837	-1.1995	down	6.3731e-23	1.441e-21	K02133 ATPeF1B, ATP5B, ATP2; F-type H+-transporting ATPase subunit beta [EC:7.1.2.2]	GO:0046034(ATP metabolic process),GO:1902600(proton transmembrane transport)	-	GO:0005524(ATP binding)
323	RHSIM_Rhsim01G0211600	16.2136	1.52966	-3.5052	down	0.00045281	0.0018824	K01904 4CL; 4-coumarate--CoA ligase [EC:6.2.1.12]	-	-	-
324	RHSIM_Rhsim05G0015300	34.8057	16.1398	-1.1286	down	0.011648	0.034006	K01866 YARS, tyrS; tyrosyl-tRNA synthetase [EC:6.1.1.1]	GO:0006418(tRNA aminoacylation for protein translation)	-	GO:0000166(nucleotide binding),GO:0004812(aminoacyl-tRNA ligase activity),GO:0005524(ATP binding),GO:0004831(tyrosine-tRNA ligase activity)
325	RHSIM_Rhsim09G0050700	265.247	97.1341	-1.4562	down	6.4894e-15	9.033e-14	K01784 galE, GALE; UDP-glucose 4-epimerase [EC:5.1.3.2]	-	-	-
326	RHSIM_Rhsim05G0159200	95.0228	36.9834	-1.3729	down	9.6475e-07	6.2062e-06	K01738 cysK; cysteine synthase [EC:2.5.1.47]	-	-	-
327	RHSIM_Rhsim05G0159100	52.3576	17.7295	-1.559	down	5.116e-05	0.00025241	K01738 cysK; cysteine synthase [EC:2.5.1.47]	-	-	-
328	RHSIM_Rhsim05G0152100	1283.84	516.629	-1.31	down	4.2743e-47	2.5467e-45	K01738 cysK; cysteine synthase [EC:2.5.1.47]	GO:0006535(cysteine biosynthetic process from serine)	-	-
329	RHSIM_Rhsim05G0158900	242.347	99.1297	-1.298	down	1.4153e-11	1.5165e-10	K01738 cysK; cysteine synthase [EC:2.5.1.47]	GO:0006535(cysteine biosynthetic process from serine)	-	GO:0004124(cysteine synthase activity)
330	RHSIM_Rhsim13G0042800	885.588	231.575	-1.93	down	3.7186e-65	3.6303e-63	K01728 pel; pectate lyase [EC:4.2.2.2]	-	-	GO:0030570(pectate lyase activity)
331	RHSIM_Rhsim03G0189700	29.0792	9.76826	-1.5711	down	0.0033671	0.011426	K01728 pel; pectate lyase [EC:4.2.2.2]	-	-	GO:0030570(pectate lyase activity)
332	RHSIM_Rhsim12G0137500	111.429	45.3716	-1.3134	down	1.7868e-06	1.1085e-05	K01728 pel; pectate lyase [EC:4.2.2.2]	-	-	GO:0030570(pectate lyase activity)
333	RHSIM_Rhsim02G0024800	832.558	280.84	-1.5647	down	3.5165e-47	2.1039e-45	K01693 hisB; imidazoleglycerol-phosphate dehydratase [EC:4.2.1.19]	GO:0000105(histidine biosynthetic process)	-	GO:0004424(imidazoleglycerol-phosphate dehydratase activity)
334	RHSIM_Rhsim06G0161500	313.249	121.845	-1.3601	down	3.5426e-19	6.4956e-18	K01679 E4.2.1.2B, fumC, FH; fumarate hydratase, class II [EC:4.2.1.2]	GO:0006106(fumarate metabolic process),GO:0006099(tricarboxylic acid cycle)	GO:0045239(tricarboxylic acid cycle enzyme complex)	GO:0004333(fumarate hydratase activity),GO:0003824(catalytic activity),GO:0016829(lyase activity)
335	RHSIM_Rhsim06G0161700	877.108	46.78	-4.2342	down	7.6664e-46	4.3609e-44	K01679 E4.2.1.2B, fumC, FH; fumarate hydratase, class II [EC:4.2.1.2]	GO:0006099(tricarboxylic acid cycle),GO:0006106(fumarate metabolic process)	GO:0045239(tricarboxylic acid cycle enzyme complex)	GO:0016829(lyase activity),GO:0003824(catalytic activity),GO:0004333(fumarate hydratase activity)
336	RHSIM_Rhsim10G0082200	2052.04	862.542	-1.2534	down	8.2392e-75	1.0131e-72	K01610 E4.1.1.49, pckA; phosphoenolpyruvate carboxykinase (ATP) [EC:4.1.1.49]	GO:0006094(gluconeogenesis)	-	GO:0004612(phosphoenolpyruvate carboxykinase (ATP) activity),GO:0005524(ATP binding),GO:0004611(phosphoenolpyruvate carboxykinase activity),GO:0017076(purine nucleotide binding)
337	RHSIM_Rhsim09G0114100	2432.81	1117.16	-1.1257	down	8.7828e-43	4.4215e-41	K01595 ppc; phosphoenolpyruvate carboxylase [EC:4.1.1.31]	GO:0006099(tricarboxylic acid cycle),GO:0015977(carbon fixation)	-	GO:0003824(catalytic activity),GO:0008964(phosphoenolpyruvate carboxylase activity)
338	RHSIM_Rhsim05G0219700	429.025	189.411	-1.178	down	5.1022e-18	8.7242e-17	K01568 PDC, pdc; pyruvate decarboxylase [EC:4.1.1.1]	-	-	GO:0016831(carboxy-lyase activity),GO:0030976(thiamine pyrophosphate binding),GO:0003824(catalytic activity),GO:0000287(magnesium ion binding)
339	RHSIM_Rhsim02G0030700	587.056	131.728	-2.1534	down	1.3215e-57	1.052e-55	K01537 ATP2C; P-type Ca2+ transporter type 2C [EC:7.2.2.10]	-	GO:0016021(integral component of membrane)	GO:0000166(nucleotide binding),GO:0005215(transporter activity),GO:0005524(ATP binding),GO:0016887(ATP hydrolysis activity)
340	RHSIM_Rhsim01G0267300	38.7378	8.54535	-2.1834	down	2.5813e-05	0.00013387	K01535 PMA1, PMA2; H+-transporting ATPase [EC:7.1.2.1]	-	-	-
341	RHSIM_Rhsim12G0188300	2078.87	860.743	-1.275	down	7.7473e-63	6.9311e-61	K01535 PMA1, PMA2; H+-transporting ATPase [EC:7.1.2.1]	GO:0120029(proton export across plasma membrane)	GO:0016021(integral component of membrane)	GO:0005215(transporter activity),GO:0005524(ATP binding),GO:0016887(ATP hydrolysis activity),GO:0000166(nucleotide binding),GO:0008553(P-type proton-exporting transporter activity)
342	RHSIM_Rhsim02G0031600	1772.17	479.225	-1.8891	down	5.7625e-103	1.1727e-100	K01530 E7.6.2.1; phospholipid-translocating ATPase [EC:7.6.2.1]	GO:0015914(phospholipid transport)	GO:0016021(integral component of membrane)	GO:0000287(magnesium ion binding),GO:0005524(ATP binding),GO:0140326(ATPase-coupled intramembrane lipid transporter activity),GO:0000166(nucleotide binding),GO:0005215(transporter activity),GO:0016887(ATP hydrolysis activity)
343	RHSIM_Rhsim01G0037600	485.634	235.978	-1.0486	down	7.6375e-15	1.0565e-13	K01530 E7.6.2.1; phospholipid-translocating ATPase [EC:7.6.2.1]	GO:0015914(phospholipid transport)	GO:0016021(integral component of membrane)	GO:0000166(nucleotide binding),GO:0005215(transporter activity),GO:0005524(ATP binding),GO:0016887(ATP hydrolysis activity),GO:0000287(magnesium ion binding),GO:0140326(ATPase-coupled intramembrane lipid transporter activity)
344	RHSIM_Rhsim08G0235400	1812.69	830.096	-1.1285	down	2.6237e-49	1.6999e-47	K01530 E7.6.2.1; phospholipid-translocating ATPase [EC:7.6.2.1]	GO:0015914(phospholipid transport)	GO:0016021(integral component of membrane)	GO:0005215(transporter activity),GO:0005524(ATP binding),GO:0016887(ATP hydrolysis activity),GO:0000287(magnesium ion binding),GO:0140326(ATPase-coupled intramembrane lipid transporter activity),GO:0000166(nucleotide binding)
345	RHSIM_RhsimUnG0207700	176.454	81.7381	-1.1155	down	7.7625e-08	5.7561e-07	K01426 E3.5.1.4, amiE; amidase [EC:3.5.1.4]	-	-	-
346	RHSIM_RhsimUnG0196100	316.71	119.964	-1.3996	down	5.8429e-20	1.1189e-18	K01409 KAE1, tsaD, QRI7; N6-L-threonylcarbamoyladenine synthase [EC:2.3.1.234]	GO:0002949(tRNA threonylcarbamoyladenosine modification)	GO:0000408(EKC/KEOPS complex)	-
347	RHSIM_Rhsim13G0102700	7.92603	0	-5.4026	down	0.00064738	0.0026026	K01285 PRCP; lysosomal Pro-X carboxypeptidase [EC:3.4.16.2]	GO:0006508(proteolysis)	-	GO:0008236(serine-type peptidase activity)
348	RHSIM_RhsimUnG0058500	241.722	117.937	-1.0415	down	1.0971e-09	9.8949e-09	K01256 pepN; aminopeptidase N [EC:3.4.11.2]	-	-	GO:0008270(zinc ion binding),GO:0003725(double-stranded RNA binding),GO:0008237(metallopeptidase activity)
349	RHSIM_Rhsim01G0069500	164.121	76.1143	-1.1182	down	1.8261e-07	1.2902e-06	K01247 alkA; DNA-3-methyladenine glycosylase II [EC:3.2.2.21]	-	-	-
350	RHSIM_Rhsim08G0094500	5927.69	2838.67	-1.0643	down	1.1087e-64	1.064e-62	K01193 INV, sacA; beta-fructofuranosidase [EC:3.2.1.26]	GO:0005975(carbohydrate metabolic process)	-	GO:0004553(hydrolase activity, hydrolyzing O-glycosyl compounds),GO:0004564(beta-fructofuranosidase activity)
351	RHSIM_Rhsim13G0198000	55.9428	25.0286	-1.1641	down	0.0014174	0.0052727	K01188 E3.2.1.21; beta-glucosidase [EC:3.2.1.21]	GO:0005975(carbohydrate metabolic process)	-	GO:0004553(hydrolase activity, hydrolyzing O-glycosyl compounds)
352	RHSIM_Rhsim13G0226000	57.1412	16.4278	-1.8045	down	4.4879e-06	2.6221e-05	K01188 E3.2.1.21; beta-glucosidase [EC:3.2.1.21]	GO:0005975(carbohydrate metabolic process)	-	GO:0004553(hydrolase activity, hydrolyzing O-glycosyl compounds)
353	RHSIM_Rhsim13G0229300	1254.7	195.216	-2.6854	down	1.6521e-144	5.9675e-142	K01188 E3.2.1.21; beta-glucosidase [EC:3.2.1.21]	GO:0005975(carbohydrate metabolic process)	-	GO:0004553(hydrolase activity, hydrolyzing O-glycosyl compounds)
354	RHSIM_Rhsim12G0135100	60.1841	17.3383	-1.7991	down	9.25e-07	5.9571e-06	K01188 E3.2.1.21; beta-glucosidase [EC:3.2.1.21]	GO:0005975(carbohydrate metabolic process)	-	GO:0004553(hydrolase activity, hydrolyzing O-glycosyl compounds)
355	RHSIM_Rhsim07G0052200	82.501	40.3332	-1.0373	down	0.00046768	0.0019348	K01188 E3.2.1.21; beta-glucosidase [EC:3.2.1.21]	GO:0005975(carbohydrate metabolic process)	-	GO:0004553(hydrolase activity, hydrolyzing O-glycosyl compounds)
356	RHSIM_Rhsim12G0135300	392.788	176.625	-1.1568	down	5.0247e-16	7.5783e-15	K01188 E3.2.1.21; beta-glucosidase [EC:3.2.1.21]	GO:0005975(carbohydrate metabolic process)	-	GO:0004553(hydrolase activity, hydrolyzing O-glycosyl compounds)
357	RHSIM_Rhsim07G0052000	52.1774	3.56383	-3.9157	down	7.3412e-08	5.4632e-07	K01188 E3.2.1.21; beta-glucosidase [EC:3.2.1.21]	GO:0005975(carbohydrate metabolic process)	-	GO:0004553(hydrolase activity, hydrolyzing O-glycosyl compounds)
358	RHSIM_Rhsim07G0051700	4653.26	2282.11	-1.026	down	5.7972e-73	6.6741e-71	K01188 E3.2.1.21; beta-glucosidase [EC:3.2.1.21]	GO:0005975(carbohydrate metabolic process)	-	GO:0004553(hydrolase activity, hydrolyzing O-glycosyl compounds)
359	RHSIM_Rhsim13G0126700	3136.05	1532.28	-1.0331	down	1.8581e-82	2.5814e-80	K01187 malZ; alpha-glucosidase [EC:3.2.1.20]	GO:0005975(carbohydrate metabolic process)	-	GO:0003824(catalytic activity),GO:0030246(carbohydrate binding),GO:0004553(hydrolase activity, hydrolyzing O-glycosyl compounds)
360	RHSIM_Rhsim01G0038400	188.643	73.9235	-1.3464	down	3.2644e-11	3.3834e-10	K01183 E3.2.1.14; chitinase [EC:3.2.1.14]	GO:0005975(carbohydrate metabolic process)	-	GO:0008061(chitin binding)
361	RHSIM_Rhsim01G0071600	12423.6	5322.71	-1.2221	down	1.4112e-160	6.0863e-158	K01183 E3.2.1.14; chitinase [EC:3.2.1.14]	GO:0006032(chitin catabolic process),GO:0016998(cell wall macromolecule catabolic process),GO:0005975(carbohydrate metabolic process)	-	GO:0004568(chitinase activity),GO:0008061(chitin binding)
362	RHSIM_Rhsim10G0064700	61.0462	29.3823	-1.0619	down	0.001389	0.0051771	K01180 E3.2.1.6; endo-1,3(4)-beta-glucanase [EC:3.2.1.6]	-	-	GO:0052861(glucan endo-1,3-beta-glucanase activity, C-3 substituted reducing group)
363	RHSIM_Rhsim12G0002500	267.409	123.623	-1.1202	down	3.1475e-10	2.986e-09	K01179 E3.2.1.4; endoglucanase [EC:3.2.1.4]	GO:0005975(carbohydrate metabolic process)	-	GO:0004553(hydrolase activity, hydrolyzing O-glycosyl compounds)
364	RHSIM_Rhsim01G0182900	2927.03	1427.68	-1.0379	down	1.2147e-69	1.2905e-67	K01179 E3.2.1.4; endoglucanase [EC:3.2.1.4]	GO:0005975(carbohydrate metabolic process)	-	GO:0004553(hydrolase activity, hydrolyzing O-glycosyl compounds)
365	RHSIM_Rhsim07G0086700	39.8573	17.6709	-1.1556	down	0.0058357	0.018568	K01179 E3.2.1.4; endoglucanase [EC:3.2.1.4]	GO:0071704(organic substance metabolic process)	-	GO:0004553(hydrolase activity, hydrolyzing O-glycosyl compounds)
366	RHSIM_Rhsim08G0234100	252.885	101.697	-1.3111	down	6.4791e-14	8.377e-13	K01176 AMY, amyA, malS; alpha-amylase [EC:3.2.1.1]	GO:0005975(carbohydrate metabolic process)	-	GO:0004556(alpha-amylase activity),GO:0005509(calcium ion binding)
367	RHSIM_Rhsim12G0205200	65.3378	25.1149	-1.3822	down	2.5785e-05	0.00013375	K01115 PLD1_2; phospholipase D1/2 [EC:3.1.4.4]	GO:0046470(phosphatidylcholine metabolic process)	GO:0016020(membrane)	GO:0003824(catalytic activity),GO:0004630(phospholipase D activity),GO:0005509(calcium ion binding)
368	RHSIM_Rhsim06G0084400	1241.47	413.722	-1.5847	down	0.00048864	0.0020137	K01087 otsB; trehalose 6-phosphate phosphatase [EC:3.1.3.12]	GO:0005992(trehalose biosynthetic process)	-	GO:0004805(trehalose-phosphatase activity),GO:0003824(catalytic activity)
369	RHSIM_Rhsim06G0169000	26.0736	7.21474	-1.8368	down	0.0012539	0.0047273	K01052 LIPA; lysosomal acid lipase/cholesteryl ester hydrolase [EC:3.1.1.13]	-	-	-
370	RHSIM_Rhsim06G0098600	378.185	156.618	-1.282	down	4.6311e-17	7.4389e-16	K01051 E3.1.1.11; pectinesterase [EC:3.1.1.11]	GO:0042545(cell wall modification)	-	GO:0030599(pectinesterase activity)
371	RHSIM_Rhsim02G0016700	29.8018	6.15983	-2.2632	down	6.5145e-05	0.00031549	K01006 ppdK; pyruvate, orthophosphate dikinase [EC:2.7.9.1]	GO:0016310(phosphorylation),GO:0006090(pyruvate metabolic process)	-	GO:0003676(nucleic acid binding),GO:0008270(zinc ion binding),GO:0003824(catalytic activity),GO:0016772(transferase activity, transferring phosphorus-containing groups),GO:0005524(ATP binding),GO:0016301(kinase activity),GO:0050242(pyruvate, phosphate dikinase activity)
372	RHSIM_Rhsim01G0214200	40.4214	0	-7.7355	down	9.3856e-10	8.5235e-09	K00975 glgC; glucose-1-phosphate adenylyltransferase [EC:2.7.7.27]	GO:0005978(glycogen biosynthetic process),GO:0009058(biosynthetic process)	-	GO:0008878(glucose-1-phosphate adenylyltransferase activity),GO:0016779(nucleotidyltransferase activity)
373	RHSIM_Rhsim02G0021200	165.026	76.5242	-1.104	down	4.2651e-08	3.264e-07	K00975 glgC; glucose-1-phosphate adenylyltransferase [EC:2.7.7.27]	GO:0005978(glycogen biosynthetic process),GO:0009058(biosynthetic process)	-	GO:0008878(glucose-1-phosphate adenylyltransferase activity),GO:0016779(nucleotidyltransferase activity)
374	RHSIM_Rhsim12G0091400	33.0314	0.333852	-6.4671	down	3.6831e-07	2.5072e-06	K00943 tmk, DTYMK; dTMP kinase [EC:2.7.4.9]	-	-	-
375	RHSIM_Rhsim13G0193300	75.0195	30.9942	-1.28	down	2.9041e-05	0.00014944	K00943 tmk, DTYMK; dTMP kinase [EC:2.7.4.9]	-	-	-
376	RHSIM_Rhsim01G0075000	6.23601	0.325099	-4.0513	down	0.010799	0.031888	K00924 E2.7.1.-; kinase [EC:2.7.1.-]	-	-	GO:0005515(protein binding)
377	RHSIM_RhsimUnG0134800	318.677	159.686	-1.0026	down	2.6382e-11	2.7582e-10	K00901 dgkA, DGK; diacylglycerol kinase (ATP) [EC:2.7.1.107]	GO:0007205(protein kinase C-activating G protein-coupled receptor signaling pathway),GO:0007165(signal transduction)	-	GO:0004143(diacylglycerol kinase activity),GO:0016301(kinase activity)
378	RHSIM_Rhsim10G0085000	39.7886	15.172	-1.4122	down	0.0017146	0.0062661	K00844 HK; hexokinase [EC:2.7.1.1]	GO:0001678(cellular glucose homeostasis),GO:0005975(carbohydrate metabolic process)	-	GO:0004396(hexokinase activity),GO:0005524(ATP binding),GO:0005536(glucose binding),GO:0016773(phosphotransferase activity, alcohol group as acceptor)
379	RHSIM_RhsimUnG0179200	25.0493	5.1333	-2.3147	down	0.00079106	0.0031327	K00799 GST, gst; glutathione S-transferase [EC:2.5.1.18]	GO:0006749(glutathione metabolic process)	-	GO:0004364(glutathione transferase activity)
380	RHSIM_Rhsim07G0046600	64.913	17.9312	-1.8479	down	2.3981e-07	1.6718e-06	K00799 GST, gst; glutathione S-transferase [EC:2.5.1.18]	GO:0006749(glutathione metabolic process)	-	GO:0004364(glutathione transferase activity)
381	RHSIM_Rhsim02G0228100	721.372	129.062	-2.4852	down	3.6729e-12	4.1281e-11	K00799 GST, gst; glutathione S-transferase [EC:2.5.1.18]	-	-	-
382	RHSIM_Rhsim07G0208800	44.6098	22.0704	-1.0169	down	0.0064374	0.020288	K00799 GST, gst; glutathione S-transferase [EC:2.5.1.18]	GO:0006749(glutathione metabolic process)	-	GO:0004364(glutathione transferase activity)
383	RHSIM_Rhsim01G0202200	250.808	89.2459	-1.4963	down	1.0002e-17	1.6823e-16	K00789 metK; S-adenosylmethionine synthetase [EC:2.5.1.6]	GO:0006556(S-adenosylmethionine biosynthetic process)	-	GO:0004478(methionine adenosyltransferase activity),GO:0005524(ATP binding)
384	RHSIM_Rhsim12G0208400	19.1698	2.36802	-2.9972	down	0.0001742	0.00078433	K00599 METTL6; methyltransferase-like protein 6 [EC:2.1.1.-]	-	-	GO:0005515(protein binding)
385	RHSIM_Rhsim12G0125500	5.48388	0	-4.8462	down	0.0038484	0.012877	K00592 RBCMT; [ribulose-bisphosphate carboxylase]/[fructose-bisphosphate aldolase]-lysine N-methyltransferase [EC:2.1.1.127 2.1.1.259]	-	-	GO:0005515(protein binding)
386	RHSIM_Rhsim04G0152100	38.5835	14.8631	-1.3675	down	0.0026071	0.0091075	K00521 E1.16.1.7; ferric-chelate reductase [EC:1.16.1.7]	-	-	GO:0016491(oxidoreductase activity)
387	RHSIM_Rhsim13G0062200	85.3769	33.2112	-1.377	down	3.8646e-05	0.00019517	K00430 E1.11.1.7; peroxidase [EC:1.11.1.7]	GO:0006979(response to oxidative stress),GO:0042744(hydrogen peroxide catabolic process)	-	GO:0004601(peroxidase activity),GO:0020037(heme binding)
388	RHSIM_Rhsim12G0112200	166.861	80.7593	-1.0471	down	9.138e-08	6.7208e-07	K00430 E1.11.1.7; peroxidase [EC:1.11.1.7]	GO:0006979(response to oxidative stress),GO:0042744(hydrogen peroxide catabolic process)	-	GO:0004601(peroxidase activity),GO:0020037(heme binding)
389	RHSIM_Rhsim04G0056300	43.9971	12.9759	-1.7807	down	4.5571e-05	0.00022708	K00430 E1.11.1.7; peroxidase [EC:1.11.1.7]	GO:0042744(hydrogen peroxide catabolic process),GO:0006979(response to oxidative stress)	-	GO:0004601(peroxidase activity),GO:0020037(heme binding)
390	RHSIM_Rhsim10G0005900	59.8032	19.7409	-1.5735	down	5.7194e-05	0.00027979	K00430 E1.11.1.7; peroxidase [EC:1.11.1.7]	GO:0006979(response to oxidative stress),GO:0042744(hydrogen peroxide catabolic process)	-	GO:0004601(peroxidase activity),GO:0020037(heme binding),GO:0003677(DNA binding)
391	RHSIM_Rhsim13G0062000	217.066	102.617	-1.0874	down	1.3614e-09	1.2157e-08	K00430 E1.11.1.7; peroxidase [EC:1.11.1.7]	GO:0006979(response to oxidative stress),GO:0042744(hydrogen peroxide catabolic process)	-	GO:0004601(peroxidase activity),GO:0020037(heme binding)
392	RHSIM_RhsimUnG0156300	14.6554	0	-6.2477	down	7.3004e-06	4.1438e-05	K00430 E1.11.1.7; peroxidase [EC:1.11.1.7]	GO:0006979(response to oxidative stress)	-	GO:0005515(protein binding),GO:0004601(peroxidase activity),GO:0020037(heme binding)
393	RHSIM_Rhsim03G0049000	10.4424	1.52966	-2.8451	down	0.011162	0.032776	K00430 E1.11.1.7; peroxidase [EC:1.11.1.7]	GO:0006979(response to oxidative stress),GO:0042744(hydrogen peroxide catabolic process)	-	GO:0004601(peroxidase activity),GO:0020037(heme binding)
394	RHSIM_Rhsim05G0140800	24.6878	7.54859	-1.714	down	0.0024808	0.0087128	K00430 E1.11.1.7; peroxidase [EC:1.11.1.7]	GO:0006979(response to oxidative stress),GO:0042744(hydrogen peroxide catabolic process)	-	GO:0004601(peroxidase activity),GO:0020037(heme binding)
395	RHSIM_Rhsim13G0227600	207.675	86.8753	-1.258	down	5.3578e-11	5.442e-10	K00430 E1.11.1.7; peroxidase [EC:1.11.1.7]	GO:0006979(response to oxidative stress),GO:0042744(hydrogen peroxide catabolic process)	-	GO:0004601(peroxidase activity),GO:0020037(heme binding)
396	RHSIM_Rhsim11G0165400	684.074	339.212	-1.0102	down	2.5744e-23	5.9089e-22	K00366 nirA; ferredoxin-nitrite reductase [EC:1.7.7.1]	-	-	GO:0016491(oxidoreductase activity),GO:0020037(heme binding),GO:0051536(iron-sulfur cluster binding)
397	RHSIM_Rhsim03G0154800	2095.43	761.467	-1.4608	down	1.9318e-108	4.3612e-106	K00344 qor, CRYZ; NADPH:quinone reductase [EC:1.6.5.5]	-	-	GO:0016491(oxidoreductase activity),GO:0008270(zinc ion binding)
398	RHSIM_Rhsim13G0081800	42.6872	15.7899	-1.4172	down	0.0013267	0.0049717	K00286 proC; pyrroline-5-carboxylate reductase [EC:1.5.1.2]	GO:0006561(proline biosynthetic process)	-	GO:0004735(pyrroline-5-carboxylate reductase activity)
399	RHSIM_Rhsim07G0135400	25.7218	9.79452	-1.3915	down	0.0091418	0.02761	K00279 CKX; cytokinin dehydrogenase [EC:1.5.99.12]	GO:0009690(cytokinin metabolic process)	-	GO:0019139(cytokinin dehydrogenase activity),GO:0050660(flavin adenine dinucleotide binding)
400	RHSIM_Rhsim04G0087600	1525.84	288.359	-2.408	down	5.7365e-114	1.4415e-111	K00261 GLUD1_2, gdhA; glutamate dehydrogenase (NAD(P)+) [EC:1.4.1.3]	GO:0006520(cellular amino acid metabolic process)	-	GO:0016491(oxidoreductase activity),GO:0016639(oxidoreductase activity, acting on the CH-NH2 group of donors, NAD or NADP as acceptor)
401	RHSIM_Rhsim13G0050300	71.256	21.1559	-1.7502	down	6.4433e-07	4.252e-06	K00224 CEQORH; chloroplastic oxoene reductase [EC:1.3.1.-]	-	-	GO:0016491(oxidoreductase activity)
402	RHSIM_Rhsim10G0010800	627.342	305.258	-1.0401	down	4.5532e-20	8.7891e-19	K00134 GAPDH, gapA; glyceraldehyde 3-phosphate dehydrogenase [EC:1.2.1.12]	-	-	GO:0016620(oxidoreductase activity, acting on the aldehyde or oxo group of donors, NAD or NADP as acceptor),GO:0051287(NAD binding)
403	RHSIM_Rhsim07G0163900	460.143	178.599	-1.3667	down	2.8931e-24	6.961e-23	K00131 gapN; glyceraldehyde-3-phosphate dehydrogenase (NADP+) [EC:1.2.1.9]	-	-	GO:0016620(oxidoreductase activity, acting on the aldehyde or oxo group of donors, NAD or NADP as acceptor),GO:0016491(oxidoreductase activity)
404	RHSIM_Rhsim07G0164200	300.383	116.39	-1.3735	down	5.6583e-18	9.6295e-17	K00131 gapN; glyceraldehyde-3-phosphate dehydrogenase (NADP+) [EC:1.2.1.9]	-	-	GO:0016620(oxidoreductase activity, acting on the aldehyde or oxo group of donors, NAD or NADP as acceptor),GO:0016491(oxidoreductase activity)
405	RHSIM_Rhsim01G0232100	17.5897	0	-6.5253	down	1.3348e-06	8.4001e-06	K00088 IMPDH, guaB; IMP dehydrogenase [EC:1.1.1.205]	GO:0006164(purine nucleotide biosynthetic process)	-	GO:0003938(IMP dehydrogenase activity),GO:0016491(oxidoreductase activity),GO:0003824(catalytic activity)
406	RHSIM_Rhsim02G0144100	39.679	6.22194	-2.6764	down	8.6286e-07	5.5881e-06	K00083 CAD; cinnamyl-alcohol dehydrogenase [EC:1.1.1.195]	-	-	GO:0008270(zinc ion binding)
407	RHSIM_Rhsim05G0040800	331.017	165.261	-1.0039	down	7.1379e-11	7.1819e-10	K00029 E1.1.1.40, maeB; malate dehydrogenase (oxaloacetate-decarboxylating)(NADP+) [EC:1.1.1.40]	-	-	GO:0004470(malic enzyme activity),GO:0004471(malate dehydrogenase (decarboxylating) (NAD+) activity),GO:0051287(NAD binding)
408	RHSIM_RhsimUnG0221600	12.3856	2.75044	-2.1823	down	0.011146	0.03274	-	GO:0005975(carbohydrate metabolic process)	-	GO:0004553(hydrolase activity, hydrolyzing O-glycosyl compounds)
409	RHSIM_Rhsim10G0009400	984.944	351.284	-1.4889	down	4.6164e-58	3.7055e-56	-	-	-	GO:0005515(protein binding)
410	RHSIM_Rhsim01G0083200	9.41717	0	-5.6021	down	0.00020059	0.00089009	-	-	-	-
411	RHSIM_Rhsim05G0149000	21.8728	4.93776	-2.118	down	0.0021365	0.0076325	-	-	-	-
412	RHSIM_Rhsim05G0071400	35.6501	10.0575	-1.8241	down	0.00019983	0.00088757	-	-	-	-
413	RHSIM_Rhsim03G0156300	9.39617	0	-5.6103	down	0.00017719	0.00079655	-	-	-	-
414	RHSIM_Rhsim01G0087300	96.1047	18.0931	-2.3911	down	4.7904e-13	5.8114e-12	-	-	-	-
415	RHSIM_RhsimUnG0063700	13.8747	0	-6.1887	down	9.0936e-06	5.0837e-05	-	-	-	-
416	RHSIM_Rhsim11G0097000	11.3887	0	-5.913	down	4.4501e-05	0.00022229	-	-	-	-
417	RHSIM_Rhsim11G0154100	15.855	2.27569	-2.7552	down	0.0029754	0.010242	-	-	-	-
418	RHSIM_Rhsim02G0164400	35.2516	0	-7.5216	down	3.0019e-09	2.5902e-08	-	-	-	GO:0005509(calcium ion binding)
419	RHSIM_Rhsim06G0120200	30.609	12.3905	-1.2948	down	0.0061865	0.019572	-	GO:0006468(protein phosphorylation)	-	GO:0004672(protein kinase activity),GO:0005524(ATP binding)
420	RHSIM_Rhsim04G0021200	709.287	236.215	-1.5894	down	1.7869e-48	1.1128e-46	-	-	-	-
421	RHSIM_Rhsim02G0047900	579.623	203.371	-1.5182	down	2.1376e-32	7.4156e-31	-	-	-	-
422	RHSIM_Rhsim04G0018600	200.288	27.4729	-2.855	down	2.1083e-29	6.3861e-28	-	-	-	-
423	RHSIM_RhsimUnG0060000	881.812	335.327	-1.3971	down	9.4582e-40	4.3314e-38	-	-	-	-
424	RHSIM_Rhsim01G0261800	106.334	52.8008	-1.0208	down	5.8949e-05	0.00028761	-	-	-	-
425	RHSIM_Rhsim04G0002000	43.3249	17.8739	-1.2679	down	0.0020835	0.007469	-	-	-	-
426	RHSIM_Rhsim11G0175400	198.693	48.3049	-2.0537	down	9.1002e-19	1.6253e-17	-	-	-	-
427	RHSIM_Rhsim07G0096700	28.11	3.45795	-3.011	down	6.3443e-06	3.631e-05	-	GO:0006357(regulation of transcription by RNA polymerase II)	-	GO:0046983(protein dimerization activity),GO:0003700(DNA-binding transcription factor activity)
428	RHSIM_Rhsim07G0180400	126.935	63.974	-1.0005	down	5.2129e-05	0.00025667	-	GO:0006812(cation transport),GO:0055085(transmembrane transport)	GO:0016021(integral component of membrane)	GO:0015299(solute:proton antiporter activity)
429	RHSIM_Rhsim07G0159600	98.7076	7.20119	-3.7695	down	6.8197e-20	1.3025e-18	-	GO:0000398(mRNA splicing, via spliceosome)	GO:0005689(U12-type spliceosomal complex)	GO:0005515(protein binding)
430	RHSIM_Rhsim06G0079700	3495.37	1237.21	-1.4986	down	1.4523e-163	6.6613e-161	-	-	-	-
431	RHSIM_Rhsim11G0177900	306.265	136.955	-1.153	down	2.3364e-12	2.6738e-11	-	-	-	GO:0003700(DNA-binding transcription factor activity)
432	RHSIM_Rhsim10G0073700	239.388	17.6634	-3.7658	down	5.3843e-46	3.081e-44	-	-	-	-
433	RHSIM_Rhsim04G0124200	26.0762	6.74524	-1.992	down	0.0011064	0.0042214	-	-	-	-
434	RHSIM_Rhsim06G0180200	95.2641	35.3255	-1.4284	down	3.9707e-07	2.6884e-06	-	GO:0006486(protein glycosylation)	-	GO:0016757(glycosyltransferase activity)
435	RHSIM_Rhsim08G0180100	34.7725	15.8297	-1.1237	down	0.013961	0.039668	-	-	-	-
436	RHSIM_Rhsim10G0200200	95.945	45.9812	-1.0643	down	0.00010639	0.00049553	-	-	-	-
437	RHSIM_Rhsim12G0044800	755.58	355.984	-1.0869	down	0.0017995	0.0065402	-	-	-	-
438	RHSIM_RhsimUnG0105500	43.0735	15.3702	-1.486	down	0.00041198	0.0017259	-	-	-	-
439	RHSIM_Rhsim11G0060800	88.3609	6.84983	-3.6879	down	1.0726e-17	1.7999e-16	-	-	-	-
440	RHSIM_Rhsim01G0080300	272.716	61.8292	-2.1314	down	1.1121e-29	3.4188e-28	-	-	-	-
441	RHSIM_Rhsim05G0060100	196.121	95.902	-1.0335	down	7.0665e-08	5.271e-07	-	-	-	-
442	RHSIM_Rhsim02G0070100	23.4048	1.33541	-4.0836	down	1.2835e-05	6.99e-05	-	-	-	-
443	RHSIM_Rhsim09G0058900	21.5504	5.54068	-1.9585	down	0.0016353	0.0060023	-	GO:0000723(telomere maintenance),GO:0006281(DNA repair)	-	GO:0003678(DNA helicase activity)
444	RHSIM_RhsimUnG0195300	252.521	0	-10.365	down	3.3049e-18	5.7358e-17	-	-	-	GO:0005509(calcium ion binding)
445	RHSIM_Rhsim13G0030200	295.587	143.328	-1.0454	down	5.9176e-11	5.9875e-10	-	-	-	-
446	RHSIM_Rhsim10G0058100	12.3043	1.00156	-3.5542	down	0.0026369	0.0092003	-	-	-	GO:0008146(sulfotransferase activity)
447	RHSIM_Rhsim04G0060400	23.8852	7.25851	-1.7465	down	0.0055707	0.017841	-	GO:0006468(protein phosphorylation),GO:0048544(recognition of pollen)	-	GO:0004674(protein serine/threonine kinase activity),GO:0004672(protein kinase activity),GO:0005524(ATP binding)
448	RHSIM_Rhsim11G0090300	131.624	53.9568	-1.2888	down	1.8549e-08	1.4762e-07	-	-	-	-
449	RHSIM_Rhsim10G0205100	211.136	42.839	-2.3088	down	1.2648e-21	2.6815e-20	-	GO:0006468(protein phosphorylation)	-	GO:0005515(protein binding),GO:0004672(protein kinase activity),GO:0005524(ATP binding)
450	RHSIM_Rhsim08G0030600	50.4842	17.2075	-1.5769	down	8.9168e-05	0.00042262	-	-	-	-
451	RHSIM_Rhsim11G0029700	31.7308	0	-7.3849	down	7.8478e-09	6.4924e-08	-	-	-	-
452	RHSIM_Rhsim09G0042900	51.9062	20.5298	-1.3488	down	0.00069886	0.0027966	-	-	-	-
453	RHSIM_Rhsim02G0054600	36.6307	1.41503	-4.7078	down	6.3401e-08	4.7565e-07	-	-	-	-
454	RHSIM_Rhsim05G0007400	274.864	116.58	-1.241	down	1.2082e-14	1.6415e-13	-	GO:0006468(protein phosphorylation)	-	GO:0004672(protein kinase activity),GO:0005524(ATP binding)
455	RHSIM_RhsimUnG0230300	47.86	8.2338	-2.5379	down	4.6968e-08	3.5754e-07	-	-	-	GO:0005515(protein binding)
456	RHSIM_Rhsim01G0108700	3.95311	0	-4.3738	down	0.017378	0.047844	-	-	-	-
457	RHSIM_RhsimUnG0155600	40.4944	18.377	-1.1588	down	0.0066096	0.020754	-	GO:0007142(male meiosis II)	-	-
458	RHSIM_Rhsim04G0079800	11.1148	0	-5.8679	down	5.5209e-05	0.00027054	-	GO:0007166(cell surface receptor signaling pathway),GO:0006468(protein phosphorylation)	-	GO:0005524(ATP binding),GO:0004672(protein kinase activity),GO:0005509(calcium ion binding)
459	RHSIM_RhsimUnG0016500	25.531	10.8311	-1.2506	down	0.01801	0.049401	-	-	-	-
460	RHSIM_Rhsim13G0135100	25.6068	2.71542	-3.2335	down	2.0471e-05	0.00010773	-	-	-	GO:0003677(DNA binding),GO:0046983(protein dimerization activity)
461	RHSIM_Rhsim07G0074800	660.006	293.544	-1.1751	down	7.1843e-26	1.8653e-24	-	-	-	GO:0003676(nucleic acid binding)
462	RHSIM_Rhsim13G0086700	44.6022	21.166	-1.083	down	0.0050813	0.016449	-	-	-	GO:0003677(DNA binding)
463	RHSIM_Rhsim03G0185400	10.4424	1.00156	-3.3339	down	0.0051819	0.016725	-	-	-	-
464	RHSIM_Rhsim07G0071500	576.187	86.7835	-2.7378	down	4.2997e-71	4.671e-69	-	-	-	GO:0016787(hydrolase activity)
465	RHSIM_RhsimUnG0239300	18.3693	5.52318	-1.7384	down	0.007892	0.024233	-	-	-	GO:0008194(UDP-glycosyltransferase activity),GO:0016746(acyltransferase activity)
466	RHSIM_Rhsim03G0265900	474.595	204.572	-1.2128	down	4.115e-23	9.3852e-22	-	-	-	GO:0005515(protein binding)
467	RHSIM_Rhsim07G0078800	46.9941	22.585	-1.0739	down	0.0049462	0.016069	-	-	GO:0005615(extracellular space)	GO:0004867(serine-type endopeptidase inhibitor activity)
468	RHSIM_Rhsim07G0224900	186.83	91.5262	-1.0248	down	4.2945e-06	2.5167e-05	-	-	-	-
469	RHSIM_Rhsim06G0184000	1388.94	541.961	-1.3581	down	2.7004e-71	2.9784e-69	-	GO:0006468(protein phosphorylation)	-	GO:0004672(protein kinase activity),GO:0005524(ATP binding),GO:0005515(protein binding)
470	RHSIM_Rhsim07G0050800	32.8263	0	-7.4321	down	5.5086e-09	4.6207e-08	-	-	-	-
471	RHSIM_Rhsim06G0143400	204.813	0	-10.067	down	3.4923e-17	5.6632e-16	-	GO:0006468(protein phosphorylation)	-	GO:0004672(protein kinase activity),GO:0005524(ATP binding)
472	RHSIM_RhsimUnG0195600	246.771	119.481	-1.0543	down	5.0979e-10	4.7629e-09	-	GO:0006355(regulation of transcription, DNA-templated)	-	GO:0003700(DNA-binding transcription factor activity)
473	RHSIM_RhsimUnG0004500	2214.65	1080.68	-1.0385	down	3.4118e-51	2.3143e-49	-	GO:0009664(plant-type cell wall organization)	GO:0005576(extracellular region)	-
474	RHSIM_Rhsim03G0114700	43.1651	1.47234	-4.9536	down	3.5189e-09	3.0147e-08	-	GO:0006355(regulation of transcription, DNA-templated)	-	GO:0003676(nucleic acid binding),GO:0008270(zinc ion binding)
475	RHSIM_Rhsim07G0059700	167.323	45.6171	-1.8838	down	1.2612e-15	1.8509e-14	-	-	-	-
476	RHSIM_RhsimUnG0041700	19.0505	0	-6.6319	down	8.9865e-07	5.8043e-06	-	-	-	-
477	RHSIM_Rhsim05G0023000	19.8659	6.07145	-1.6906	down	0.012266	0.035497	-	-	-	GO:0005515(protein binding)
478	RHSIM_Rhsim13G0055900	25.0978	6.82753	-1.8533	down	0.0019806	0.0071353	-	-	-	-
479	RHSIM_Rhsim12G0068900	10.7988	1.3004	-3.0148	down	0.0073775	0.022828	-	-	-	GO:0005515(protein binding)
480	RHSIM_Rhsim10G0168700	42.1351	20.8273	-1.0371	down	0.009432	0.028403	-	-	-	GO:0008270(zinc ion binding)
481	RHSIM_Rhsim08G0001000	89.3293	26.6979	-1.743	down	4.0413e-08	3.0993e-07	-	-	-	GO:0005515(protein binding)
482	RHSIM_Rhsim10G0212200	24.8454	5.05239	-2.2616	down	0.00036182	0.0015304	-	-	-	-
483	RHSIM_RhsimUnG0218400	180.268	12.4526	-3.8642	down	7.7547e-33	2.7699e-31	-	-	-	-
484	RHSIM_Rhsim09G0023600	1984.66	959.681	-1.0488	down	1.8655e-63	1.7223e-61	-	-	-	-
485	RHSIM_Rhsim08G0216100	482.386	188.902	-1.3618	down	1.8694e-22	4.1394e-21	-	-	-	GO:0046872(metal ion binding),GO:0003729(mRNA binding)
486	RHSIM_Rhsim09G0118000	72.9752	20.1522	-1.8506	down	8.73e-06	4.8947e-05	-	GO:0006355(regulation of transcription, DNA-templated)	-	GO:0003700(DNA-binding transcription factor activity)
487	RHSIM_Rhsim10G0176300	68.7904	19.9902	-1.8156	down	8.8207e-05	0.0004182	-	-	-	-
488	RHSIM_Rhsim12G0015800	1447.4	553.896	-1.3912	down	2.3505e-54	1.7152e-52	-	-	-	-
489	RHSIM_Rhsim04G0188500	14.7861	1.43253	-3.4257	down	0.0007254	0.0028901	-	-	-	GO:0003680(minor groove of adenine-thymine-rich DNA binding)
490	RHSIM_Rhsim13G0008900	5559.86	2664.04	-1.064	down	2.3118e-62	2.0556e-60	-	-	-	GO:0004857(enzyme inhibitor activity)
491	RHSIM_Rhsim04G0152400	110.51	16.4413	-2.74	down	1.0316e-17	1.7342e-16	-	-	-	-
[truncated: 12,185 more rows]

## Sheet: Table S6
Table S6 Statistic analysis of siRNA-seq in three different R. simsii varieties.
Sample	clean reads	clean bases	Q20 rate (%)	Q30 rate (%)	GC (%)	Mapped reads	Percentage (%)
Red variety-1	15836081	388336426	99.41	97.58	56.57	14182313	89.56
Red variety-2	16019623	372908468	99.38	97.51	56.35	14221369	88.77
Red variety-3	20526460	527579234	99.38	97.53	55.82	18451754	89.89
Pink variety-1	14793802	388094890	99.34	97.32	56.07	13065172	88.32
Pink variety-2	17324699	442934661	99.3	97.23	55.34	15385012	88.8
Pink variety-3	17230145	441114477	99.34	97.31	55.79	15188169	88.15
Crimson variety-1	11947123	340031677	99.37	97.4	55.55	8085460	67.68
Crimson variety-2	15428901	378170621	99.37	97.45	56.83	13136404	85.14
Crimson variety-3	13150167	322823234	98.94	96.82	56.9	9840927	74.83

## Sheet: Table S7
Table S7 Distribution of small RNA sequencing a mong three varieties of R. simsii.
Type	Red variety-1	Red variety-2	Red variety-3	Pink variety-1	Pink variety-2	Pink variety-3	Crimson variety-1	Crimson variety-2	Crimson variety-3
rRNA	970276	853418	1001887	1222750	1300567	1354362	917910	910391	884448
snoRNA	25279	27128	29665	33119	30079	35194	35637	25341	28733
snRNA	2421	2456	3088	1494	1898	1893	2244	2098	1750
sRNA	21496	20105	24983	23020	24842	26859	18805	18250	17499
tRNA	4993	3238	4864	14346	9265	13136	7197	6852	6377
Unannotated	1626725	1780546	1840539	1882675	1896695	1992322	3636904	2849622	3213597
Total	2651190	2685891	2910026	3177404	3263346	3423766	4618697	3812554	4152404

## Sheet: Table S8
Table S8 Expression pattern of known miRNA in three different varieties of R. simsii.
No.	Family	sRNA id	Description	Red Variety	Pink Variety	Crimson Variety
1	MIR156	ath-miR156a-3p	MIR156a	√		√
2		ath-miR156a-5p	MIR156a	√	√	√
3		ath-miR156b-3p	MIR156b	√	√	√
4		ath-miR156b-5p	MIR156b	√	√	√
5		ath-miR156c-3p	MIR156c	√		√
6		ath-miR156c-5p	MIR156c	√	√	√
7		ath-miR156d-3p	MIR156d	√	√	√
8		ath-miR156d-5p	MIR156d	√	√	√
9		ath-miR156e	MIR156e	√	√	√
10		ath-miR156f-3p	MIR156f	√	√	√
11		ath-miR156f-5p	MIR156f	√	√
12		ath-miR156g	MIR156g	√		√
13		ath-miR156i	MIR156i	√	√	√
14		ath-miR156j	MIR156j	√	√	√
15	MIR157	ath-miR157a-3p	MIR157a	√		√
16		ath-miR157a-5p	MIR157a			√
17		ath-miR157b-3p	MIR157b	√	√
18		ath-miR157b-5p	MIR157b	√
19		ath-miR157c-3p	MIR157c	√	√	√
20		ath-miR157c-5p	MIR157c	√	√
21		ath-miR157d	MIR157d	√	√	√
22	MIR158	ath-miR158a-3p	MIR158a		√	√
23	MIR159	ath-miR159a	MIR159a	√	√	√
24		ath-miR159b-3p	MIR159b	√	√	√
25		ath-miR159b-5p	MIR159b	√	√	√
26		ath-miR159c	MIR159c	√	√	√
27	MIR160	ath-miR160a-3p	MIR160a	√	√	√
28		ath-miR160a-5p	MIR160a	√	√	√
29		ath-miR160b	MIR160b	√	√	√
30		ath-miR160c-3p	MIR160c	√	√	√
31		ath-miR160c-5p	MIR160c	√	√	√
32	MIR162	ath-miR162a-3p	MIR162a	√	√	√
33		ath-miR162a-5p	MIR162a	√	√	√
34		ath-miR162b-3p	MIR162b	√	√	√
35		ath-miR162b-5p	MIR162b	√	√
36	MIR164	ath-miR164a	MIR164a	√	√	√
37		ath-miR164b-3p	MIR164b	√	√	√
38		ath-miR164b-5p	MIR164b	√	√	√
39		ath-miR164c-3p	MIR164c	√	√	√
40		ath-miR164c-5p	MIR164c	√	√	√
41	MIR165	ath-miR165a-3p	MIR165a	√	√	√
42		ath-miR165a-5p	MIR165a	√	√	√
43		ath-miR165b	MIR165b	√	√	√
44	MIR166	ath-miR166a-3p	MIR166a	√	√	√
45		ath-miR166a-5p	MIR166a	√	√	√
46		ath-miR166b-3p	MIR166b	√	√	√
47		ath-miR166b-5p	MIR166b	√	√	√
48		ath-miR166c	MIR166c	√	√	√
49		ath-miR166d	MIR166d	√	√	√
50		ath-miR166e-3p	MIR166e	√	√	√
51		ath-miR166e-5p	MIR166e	√	√	√
52		ath-miR166f	MIR166f	√	√	√
53		ath-miR166g	MIR166g	√	√	√
54	MIR167	ath-miR167a-3p	MIR167a	√	√	√
55		ath-miR167a-5p	MIR167a	√	√	√
56		ath-miR167b	MIR167b	√	√	√
57		ath-miR167c-3p	MIR167c	√	√	√
58		ath-miR167c-5p	MIR167c	√		√
59		ath-miR167d	MIR167d	√	√	√
60	MIR168	ath-miR168a-3p	MIR168a	√	√	√
61		ath-miR168a-5p	MIR168a	√	√	√
62		ath-miR168b-3p	MIR168b	√	√	√
63		ath-miR168b-5p	MIR168b	√	√	√
64	MIR169	ath-miR169a-3p	MIR169a	√	√	√
65		ath-miR169b-3p	MIR169b	√	√
66		ath-miR169b-5p	MIR169b	√	√	√
67		ath-miR169c	MIR169c	√	√	√
68		ath-miR169h	MIR169h	√	√	√
69		ath-miR169i	MIR169i			√
70		ath-miR169k	MIR169k	√	√
71		ath-miR169n	MIR169n		√
72	MIR170	ath-miR170-3p	MIR170	√	√	√
73		ath-miR170-5p	MIR170	√	√	√
74	MIR171	ath-miR171a-3p	MIR171a	√	√	√
75		ath-miR171a-5p	MIR171a	√	√	√
76		ath-miR171b-3p	MIR171b	√	√	√
77		ath-miR171c-3p	MIR171c	√	√	√
78		ath-miR171c-5p	MIR171c	√	√	√
79	MIR172	ath-miR172a	MIR172a	√	√	√
80		ath-miR172b-3p	MIR172b	√	√	√
81		ath-miR172c	MIR172c	√	√	√
82		ath-miR172d-3p	MIR172d	√	√	√
83		ath-miR172e-3p	MIR172e	√	√	√
84	Mir2111	ath-miR2111a-3p	MIR2111a		√	√
85		ath-miR2111a-5p	MIR2111a	√	√	√
86		ath-miR2111b-3p	MIR2111b	√		√
87		ath-miR2111b-5p	MIR2111b	√		√
88	MIR319	ath-miR319a	MIR319a	√	√	√
89		ath-miR319b	MIR319b	√	√	√
90		ath-miR319c	MIR319c	√	√	√
91	MIR390	ath-miR390a-3p	MIR390a	√	√	√
92		ath-miR390a-5p	MIR390a	√	√	√
93		ath-miR390b-3p	MIR390b	√	√	√
94		ath-miR390b-5p	MIR390b	√	√	√
95	MIR3932	ath-miR3932b-3p	MIR3932b			√
96	MIR393	ath-miR393a-3p	MIR393a	√	√	√
97		ath-miR393a-5p	MIR393a	√
98		ath-miR393b-5p	MIR393b		√	√
99	MIR394	ath-miR394a	MIR394a	√	√	√
100		ath-miR394b-3p	MIR394b	√	√	√
101		ath-miR394b-5p	MIR394b	√	√	√
102	MIR395	ath-miR395a	MIR395a	√	√	√
103		ath-miR395b	MIR395b	√		√
104		ath-miR395c	MIR395c		√	√
105		ath-miR395d	MIR395d	√	√	√
106		ath-miR395e	MIR395e	√	√	√
107		ath-miR395f	MIR395f	√	√	√
108	MIR396	ath-miR396a-3p	MIR396a	√	√	√
109		ath-miR396a-5p	MIR396a	√	√	√
110		ath-miR396b-3p	MIR396b	√	√	√
111		ath-miR396b-5p	MIR396b	√	√	√
112	MIR397	ath-miR397a	MIR397a		√	√
113	MIR398	ath-miR398a-3p	MIR398a	√	√	√
114		ath-miR398b-3p	MIR398b	√	√	√
115		ath-miR398c-3p	MIR398c	√	√	√
116		ath-miR398c-5p	MIR398c			√
117	MIR399	ath-miR399a	MIR399a	√	√
118		ath-miR399b	MIR399b	√	√	√
119		ath-miR399c-3p	MIR399c	√	√	√
120		ath-miR399d	MIR399d	√	√	√
121		ath-miR399e	MIR399e	√	√
122		ath-miR399f	MIR399f	√	√	√
123	MIR403	ath-miR403-3p	MIR403	√	√	√
124	MIR405	ath-miR405a	MIR405a	√	√
125	MIR406	ath-miR406	MIR406			√
126	MIR408	ath-miR408-3p	MIR408	√	√	√
127	MIR414	ath-miR414	MIR414	√	√	√
128	MIR447	ath-miR447a-3p	MIR447a		√
129	MIR5015	ath-miR5015	MIR5015	√		√
130	MIR5021	ath-miR5021	MIR5021	√
131	MIR5635	ath-miR5635c	MIR5635c			√
132	MIR5642	ath-miR5642a	MIR5642a		√
133	MIR5643	ath-miR5643b	MIR5643b	√
134	MIR5653	ath-miR5653	MIR5653			√
135	MIR5655	ath-miR5655	MIR5655	√	√	√
136	MIR5658	ath-miR5658	MIR5658		√	√
137	MIR5660	ath-miR5660	MIR5660			√
138	MIR5665	ath-miR5665	MIR5665		√
139	MIR5996	ath-miR5996	MIR5996		√
140	MIR8166	ath-miR8166	MIR8166			√
141	MIR8175	ath-miR8175	MIR8175	√	√	√
142	MIR823	ath-miR823	MIR823			√
143	MIR836	ath-miR836	MIR836		√
144	MIR842	ath-miR842	MIR842	√
145	MIR845a	ath-miR845a	MIR845a	√		√
146	MIR845b	ath-miR845b	MIR845b		√
147	MIR847	ath-miR847	MIR847		√
148	MIR849	ath-miR849	MIR849		√
149	MIR858	ath-miR858a	MIR858a	√	√	√
150	MIR858b	ath-miR858b	MIR858b	√	√	√
151	MIR870	ath-miR870-3p	MIR870	√	√	√

## Sheet: Table S9
Table S9 Expression pattern of miRNA in three different varieties of R. simsii.
No.	sRNA id	Description	Red Variety	Pink Variety	Crimson Variety
1	ath-Mir156a-5p	Mir156a	√	√	√
2	ath-Mir156b-3p	Mir156b	√	√	√
3	ath-Mir156b-5p	Mir156b	√	√	√
4	ath-Mir156c-5p	Mir156c	√	√	√
5	ath-Mir156d-3p	Mir156d	√	√	√
6	ath-Mir156d-5p	Mir156d	√	√	√
7	ath-Mir156e	Mir156e	√	√	√
8	ath-Mir156f-3p	Mir156f	√	√	√
9	ath-Mir156i	Mir156i	√	√	√
10	ath-Mir156j	Mir156j	√	√	√
11	ath-Mir157c-3p	Mir157c	√	√	√
12	ath-Mir157d	Mir157d	√	√	√
13	ath-Mir159a	Mir159a	√	√	√
14	ath-Mir159b-3p	Mir159b	√	√	√
15	ath-Mir159b-5p	Mir159b	√	√	√
16	ath-Mir159c	Mir159c	√	√	√
17	ath-Mir160a-3p	Mir160a	√	√	√
18	ath-Mir160a-5p	Mir160a	√	√	√
19	ath-Mir160b	Mir160b	√	√	√
20	ath-Mir160c-3p	Mir160c	√	√	√
21	ath-Mir160c-5p	Mir160c	√	√	√
22	ath-Mir162a-3p	Mir162a	√	√	√
23	ath-Mir162a-5p	Mir162a	√	√	√
24	ath-Mir162b-3p	Mir162b	√	√	√
25	ath-Mir164a	Mir164a	√	√	√
26	ath-Mir164b-3p	Mir164b	√	√	√
27	ath-Mir164b-5p	Mir164b	√	√	√
28	ath-Mir164c-3p	Mir164c	√	√	√
29	ath-Mir164c-5p	Mir164c	√	√	√
30	ath-Mir165a-3p	Mir165a	√	√	√
31	ath-Mir165a-5p	Mir165a	√	√	√
32	ath-Mir165b	Mir165b	√	√	√
33	ath-Mir166a-3p	Mir166a	√	√	√
34	ath-Mir166a-5p	Mir166a	√	√	√
35	ath-Mir166b-3p	Mir166b	√	√	√
36	ath-Mir166b-5p	Mir166b	√	√	√
37	ath-Mir166c	Mir166c	√	√	√
38	ath-Mir166d	Mir166d	√	√	√
39	ath-Mir166e-3p	Mir166e	√	√	√
40	ath-Mir166e-5p	Mir166e	√	√	√
41	ath-Mir166f	Mir166f	√	√	√
42	ath-Mir166g	Mir166g	√	√	√
43	ath-Mir167a-3p	Mir167a	√	√	√
44	ath-Mir167a-5p	Mir167a	√	√	√
45	ath-Mir167b	Mir167b	√	√	√
46	ath-Mir167c-3p	Mir167c	√	√	√
47	ath-Mir167d	Mir167d	√	√	√
48	ath-Mir168a-3p	Mir168a	√	√	√
49	ath-Mir168a-5p	Mir168a	√	√	√
50	ath-Mir168b-3p	Mir168b	√	√	√
51	ath-Mir168b-5p	Mir168b	√	√	√
52	ath-Mir169a-3p	Mir169a	√	√	√
53	ath-Mir169b-5p	Mir169b	√	√	√
54	ath-Mir169c	Mir169c	√	√	√
55	ath-Mir169h	Mir169h	√	√	√
56	ath-Mir170-3p	Mir170	√	√	√
57	ath-Mir170-5p	Mir170	√	√	√
58	ath-Mir171a-3p	Mir171a	√	√	√
59	ath-Mir171a-5p	Mir171a	√	√	√
60	ath-Mir171b-3p	Mir171b	√	√	√
61	ath-Mir171c-3p	Mir171c	√	√	√
62	ath-Mir171c-5p	Mir171c	√	√	√
63	ath-Mir172a	Mir172a	√	√	√
64	ath-Mir172b-3p	Mir172b	√	√	√
65	ath-Mir172c	Mir172c	√	√	√
66	ath-Mir172d-3p	Mir172d	√	√	√
67	ath-Mir172e-3p	Mir172e	√	√	√
68	ath-Mir2111a-5p	Mir2111a	√	√	√
69	ath-Mir319a	Mir319a	√	√	√
70	ath-Mir319b	Mir319b	√	√	√
71	ath-Mir319c	Mir319c	√	√	√
72	ath-Mir390a-3p	Mir390a	√	√	√
73	ath-Mir390a-5p	Mir390a	√	√	√
74	ath-Mir390b-3p	Mir390b	√	√	√
75	ath-Mir390b-5p	Mir390b	√	√	√
76	ath-Mir393a-3p	Mir393a	√	√	√
77	ath-Mir394a	Mir394a	√	√	√
78	ath-Mir394b-3p	Mir394b	√	√	√
79	ath-Mir394b-5p	Mir394b	√	√	√
80	ath-Mir395a	Mir395a	√	√	√
81	ath-Mir395d	Mir395d	√	√	√
82	ath-Mir395e	Mir395e	√	√	√
83	ath-Mir395f	Mir395f	√	√	√
84	ath-Mir396a-3p	Mir396a	√	√	√
85	ath-Mir396a-5p	Mir396a	√	√	√
86	ath-Mir396b-3p	Mir396b	√	√	√
87	ath-Mir396b-5p	Mir396b	√	√	√
88	ath-Mir398a-3p	Mir398a	√	√	√
89	ath-Mir398b-3p	Mir398b	√	√	√
90	ath-Mir398c-3p	Mir398c	√	√	√
91	ath-Mir399b	Mir399b	√	√	√
92	ath-Mir399c-3p	Mir399c	√	√	√
93	ath-Mir399d	Mir399d	√	√	√
94	ath-Mir399f	Mir399f	√	√	√
95	ath-Mir403-3p	Mir403	√	√	√
96	ath-Mir408-3p	Mir408	√	√	√
97	ath-Mir414	Mir414	√	√	√
98	ath-Mir5655	Mir5655	√	√	√
99	ath-Mir8175	Mir8175	√	√	√
100	ath-Mir858a	Mir858a	√	√	√
101	ath-Mir858b	Mir858b	√	√	√
102	ath-Mir870-3p	Mir870	√	√	√
1	ath-Mir156f-5p	Mir156f	√	√
2	ath-Mir157b-3p	Mir157b	√	√
3	ath-Mir157c-5p	Mir157c	√	√
4	ath-Mir162b-5p	Mir162b	√	√
5	ath-Mir169b-3p	Mir169b	√	√
6	ath-Mir169k	Mir169k	√	√
7	ath-Mir399a	Mir399a	√	√
8	ath-Mir399e	Mir399e	√	√
9	ath-Mir405a	Mir405a	√	√
1	ath-Mir156a-3p	Mir156a	√		√
2	ath-Mir156c-3p	Mir156c	√		√
3	ath-Mir156g	Mir156g	√		√
4	ath-Mir157a-3p	Mir157a	√		√
5	ath-Mir167c-5p	Mir167c	√		√
6	ath-Mir2111b-3p	Mir2111b	√		√
7	ath-Mir2111b-5p	Mir2111b	√		√
8	ath-Mir395b	Mir395b	√		√
9	ath-Mir5015	Mir5015	√		√
10	ath-Mir845a	Mir845a	√		√
1	ath-Mir158a-3p	Mir158a		√	√
2	ath-Mir2111a-3p	Mir2111a		√	√
3	ath-Mir393b-5p	Mir393b		√	√
4	ath-Mir395c	Mir395c		√	√
5	ath-Mir397a	Mir397a		√	√
6	ath-Mir5658	Mir5658		√	√
1	ath-Mir157b-5p	Mir157b	√
2	ath-Mir393a-5p	Mir393a	√
3	ath-Mir5021	Mir5021	√
4	ath-Mir5643b	Mir5643b	√
5	ath-Mir842	Mir842	√
1	ath-Mir169n	Mir169n		√
2	ath-Mir447a-3p	Mir447a		√
3	ath-Mir5642a	Mir5642a		√
4	ath-Mir5665	Mir5665		√
5	ath-Mir5996	Mir5996		√
6	ath-Mir836	Mir836		√
7	ath-Mir845b	Mir845b		√
8	ath-Mir847	Mir847		√
9	ath-Mir849	Mir849		√
1	ath-Mir157a-5p	Mir157a			√
2	ath-Mir169i	Mir169i			√
3	ath-Mir3932b-3p	Mir3932b			√
4	ath-Mir398c-5p	Mir398c			√
5	ath-Mir406	Mir406			√
6	ath-Mir5635c	Mir5635c			√
7	ath-Mir5653	Mir5653			√
8	ath-Mir5660	Mir5660			√
9	ath-Mir8166	Mir8166			√
10	ath-Mir823	Mir823			√

## Sheet: Table S10
Table S10 Information on novel miRNAs of three R. simsii varieties.
miRNA id	Chromosome	Strand	Sequence (mature)	Length	Start	End	Sequence (precursor)	Tag information
novel_mir1	CM024957.1	+	TGGACGGCTCAGATCTGTTTG	21	26218717	26218798	TGGACGGCTCAGATCTGTTTGGGCTTGAGGGAGTGTTTTGGTAATTTTACACTAAAACCCAAACAGATGTGAGCCGTCCAAA
novel_mir2	CM024957.1	+	TAGGCCATTGGATTGCGAGTT	21	4456865	4457084	TAGGCCATTGGATTGCGAGTTTAAAATAGACTAGTTGGACTTGGAAGGTTTGAGGCGGTTGTTCGACTGATGGGATTAGACTACGAGTTTGAAATAGGCCGGTTGGACTTGGAAGGTTTGAGGCAGTTCCTCAAGCCTTTCAAGTCTTCCTCAAACCTTTCAAGTCCAAATCAGTCAAGTCCAACCGGCCTATTTCAAACTCTTGCTCTAGTGGCCTACT	tag6722684_1,tag19740745_2528,tag4087114_1,tag2669039_1,tag10563533_135,tag22001000_7,tag16185199_4,tag22221261_8,tag11075681_2,tag20478138_1,tag7132872_16,tag23200197_3,tag13480829_1,tag6434981_19,tag11482595_47,tag15791976_1,tag20594302_6,tag1002915_9,tag3034741_3,tag23867700_5,tag1848779_1,tag15234401_1,tag17151306_2,tag17165551_1,tag3073164_3,tag1017027_1,tag6764315_1,tag19853367_3,tag7422626…
novel_mir3	CM024958.1	-	TGGACGGCTCAGATCTGTTTG	21	34674540	34674626	TGGACGGCTCAGATCTGTTTGGGCTTGAAGGGATGTTTTGATAATTTTACACTTAAAATTTACCCAAACAGATCTGGGCCGTCCAAA	tag3430007_1,tag22159309_2,tag733314_3172,tag5533257_21,tag6731225_1,tag10943561_4,tag7264120_1,tag11319077_3,tag15035052_3,tag21185718_10,tag1751021_40,tag7087200_46,tag9147520_1,tag3844795_6,tag24447743_1,tag6787062_2,tag10931961_1,tag20293666_3,tag14186209_1,tag10979967_1,tag12306004_1,tag22796300_3,tag9561148_1,tag17156930_7,tag7786775_17,tag7400948_1,tag21939556_5,tag12236005_1,tag15116328_1…
novel_mir4	CM024958.1	-	TTGAGCCGCGTCAATATCTCC	21	26906256	26906348	AGGTATTGATGCGCCTCAATCTGAATACACGGTTAGATCGATGAAAACGGGAAAATTAGCCATGTAATTGGATTGAGCCGCGTCAATATCTCC	tag17399764_1,tag23473614_4,tag13958445_15,tag19986681_2,tag2006817_2,tag19241088_4,tag8723324_1,tag17892292_1,tag7053499_1,tag22478228_1,tag15268190_1,tag2697787_1,tag22132677_1,tag7163583_1,tag9752372_3,tag16352912_1,tag13361654_1,tag1037150_1022,tag12388168_1,tag7941109_15,tag17034777_32,tag18878172_10,tag4135454_1,tag22674669_35,tag13665622_4,tag22053818_3
novel_mir5	CM024958.1	+	TGAGGACTCTACGGTTGTCGAG	22	29395947	29396135	TGAGGACTCTACGGTTGTCGAGGAAGGAAAACAGAAGCAACGAGTGTCACCGCATAAAAAATCATATCCGGAAGTACCAACATATCGGATTCTGAAGGATGATGTGAAGTACGATAAATTGAGAGTAGAGGTTTTGGCTTAGCCATGTTTCCTACTGTCAAGTTTCACTCGAGAGCGTGAGATCTCATT	tag23694065_1,tag21242668_2,tag459299_1,tag15675969_2,tag7864778_24,tag18569180_1,tag9188115_21,tag23917615_2,tag24506952_1,tag2139071_1,tag12814183_2,tag5485394_3,tag2940726_8,tag21585218_1,tag338871_4,tag12039282_2,tag18522271_1,tag8220630_2,tag21248350_19,tag20195697_8,tag10802959_2,tag2766317_17,tag12012945_3,tag20952695_5,tag14397281_2,tag9895869_1,tag9532609_1,tag11328766_1,tag3922048_3,tag…
novel_mir6	CM024958.1	+	TGAGGACTCTACGGTTGTCGAG	22	29530408	29530596	TGAGGACTCTACGGTTGTCGAGGAAGGAAAACAGAAGCAACTAGTGTCACCGCATAAAAAATCATATCCGGAAGTACCAACATATCGGATTCTGAAGGATGATGTGAAGTACGATAAATTGAGAGTAGAGGTTTTGGCTTAGCCATGTTTCCTACTGTCAAGTTTCACTCGAGAGCGTGAGATCTCATT	tag19612186_17,tag19169186_6,tag12657882_1,tag20747639_1,tag10286760_1,tag14970431_3,tag22835995_3,tag2955350_23,tag4069223_2,tag10917561_8,tag1149730_1,tag86985_1,tag18445044_1
novel_mir7	CM024953.1	-	TGGACGGCTCAGATCTGTTTG	21	17077554	17077640	TGGACGGCTCAGATCTGTTTGGGAAATTTTTAAGTGTAAGATTATCAAAACATTTCCTCAAGCCCAAACAGATCTGGGCTGTCCAAA	tag20703876_1,tag18964690_1,tag16107234_4,tag13991392_2
novel_mir8	CM024959.1	+	TTTGCGAGTGCTGGGCTTCCC	21	33636994	33637138	CAAGCCTAGCACTGACAAATGCACTCTCAAATTGTTTGCACTCTATCTTAAACTGCATGCATTGCTAGTGACATACATTTTTGCATGCCCTGTGAAAGGAGAGTGCAAGTACTTTGTGAATACATTTGCGAGTGCTGGGCTTCCC	tag8939643_1,tag8036557_31,tag12115675_3,tag19281495_236,tag6079748_3,tag19559803_79,tag13965214_1,tag13835125_2,tag17827732_3,tag19165692_6,tag17498219_108,tag10645315_1,tag18936221_1,tag16789294_852,tag145159_57,tag12502492_123,tag22132417_118,tag12335348_2,tag7781689_3,tag4894366_28,tag21805948_1,tag5176444_1,tag24153005_1,tag18571936_91738,tag10373712_3,tag6473553_6049,tag7575594_1,tag1218206…
novel_mir9	CM024959.1	-	CATGAAGATTGCACCCCGAGC	21	28487963	28488174	CATGAAGATTGCACCCCGAGCTATGTTCCTAGTTGGGGCAACATATTAAAATTATTTTTCTACATAGTTTGAAGTATATGGTTATTGTTCGAGAATCAAGCAAAAGTTTGTGACTCCTGAATACTAACCATATACTTCGAAGCTTATTGAAAAAGAAGTTTGCAATATCTTATCTCAACAGTGAACATCGCTTGGGGTGCTATCTTCATGTA	tag12672029_2,tag1866680_1,tag11463818_1,tag6134389_6,tag20290653_62,tag3639902_1,tag7084920_5,tag5323624_144,tag4097817_1,tag7640547_17,tag13936739_1,tag22873328_1055,tag5388647_8,tag24471784_23,tag16510944_2,tag9747448_2,tag12026359_2,tag593049_4,tag21951990_7,tag14396253_8,tag14612404_2,tag16557105_28,tag4498941_4,tag1710862_5,tag8934230_6,tag21007555_1,tag14404907_2,tag16683892_1,tag13721545_…
novel_mir10	CM024959.1	-	CACGTGCTCCCCTTCTCCAAC	21	28001506	28001596	TGGAGAAGCAGGGCACGTGCAAGCTCTCAACCAATTCCCCCCGCGTGCTAGTTGAGCTATGATCCCTCTGCACGTGCTCCCCTTCTCCAAC	tag7508133_10,tag2093933_1455,tag17267965_3,tag17821776_1,tag21690902_3,tag783157_1,tag2604917_1,tag658907_1
novel_mir11	CM024953.1	-	TTGAGCCGCGCCAATATCACT	21	9470435	9470519	CGATGTTGGTGAGGTTCAATCCGAAGACGGATTTACGAATGTGGTCGTAGAAGACGATCTCAGATTGAGCCGCGCCAATATCACT	tag7288517_1,tag9182294_2,tag8651441_6,tag19096971_3,tag15024788_1,tag14046594_1176,tag9384098_3,tag23228938_5,tag8696055_2,tag13619869_2,tag6721002_6,tag18757424_1,tag7957939_9,tag8059078_1,tag4285350_1862,tag9330053_4,tag10442078_2,tag20065085_10,tag24171923_107,tag6508493_3,tag11013003_2
novel_mir12	CM024959.1	-	AGCTGATTGGTGGGATCCCC	20	13701171	13701279	AGAGCCCATTCGGCTCGTCTTGAAACACAGACCAAGGAGTCTAACATGTGTGCGAAACAAGCAGCGAGTAAACCTATAAGGCGTAAGGGAGCTGATTGGTGGGATCCCC	tag17121947_11,tag8143561_6,tag12677622_2,tag5960715_3,tag24087003_3,tag21554107_2,tag12190398_1,tag13940666_1329,tag2250488_1,tag20671551_18,tag15282755_12,tag3349869_1,tag15316188_1,tag18176872_4,tag8486431_15,tag21357568_1,tag7185342_583,tag7833116_1,tag18196903_2,tag6159354_1,tag23776725_2,tag18249785_1,tag6360454_10608,tag8186862_35,tag13253523_6,tag11851481_4,tag8780248_1,tag8042883_2,tag19…
novel_mir13	CM024959.1	+	GCTCACTGCTCTATCTGTCATC	22	23426121	23426206	TGACAGAAGAGAGTGAGCACACAGAGGCATATTGGTATAAAAGTCTATATCATTGCTCTTGCGTGCTCACTGCTCTATCTGTCATC	tag20149146_1,tag16329800_1,tag20843299_11,tag8597211_116,tag13052323_1,tag1833_2,tag14877305_1,tag18488848_3,tag4466702_1,tag1316026_1,tag21171591_4,tag961245_1
novel_mir14	CM024959.1	+	GCTCACTGCTCTATCTGTCATC	22	25450735	25450831	TGACAGAAGAGAGTGAGCACATATGGTCTCTTTTCTTGCATTATCATGTTCCTCTCTATGCTGGAAGCTATGCGTGCTCACTGCTCTATCTGTCATC	tag21231990_2
novel_mir15	CM024960.1	-	TGCAAACGCACCTGAATCGGC	21	2151365	2151465	TGCAAACGCACCTGAATCGGCATAAAAAACAAAAAGAAGAGATTATCAGCCGTACACAATTTCTCACTCTCTTTTTGTGCCGGTTTGGGTACGTTTACAAG	tag485702_9,tag20288063_8,tag6822254_54,tag424596_1,tag731743_2,tag18531743_2,tag9441794_11,tag23621486_23,tag8387489_2,tag3010662_30,tag5357998_2,tag1324377_2,tag4039552_55,tag19088828_1,tag21961651_8,tag9367081_4,tag19834572_2,tag20884370_25,tag19184064_117,tag6526862_11,tag8059073_389,tag17932280_14522,tag7326545_107,tag21276941_3,tag24123198_1,tag3532876_3,tag23002413_3,tag6147949_10,tag20742…
novel_mir16	CM024960.1	-	TACACTTGAATCGGCATAGAG	21	2151535	2151618	TACACTTGAATCGGCATAGAGAGAAAGAGAAGAGATGCGTGCGCAATTTCTCTCTCTTTTTTACTGTGCCGATTTAGGTTTGTA	tag21634395_47,tag13432091_1,tag12812593_21,tag7470883_3,tag16113248_1,tag6611255_54,tag19194778_6,tag11565790_93922,tag1507515_1068,tag16244536_2,tag21595215_61,tag24049046_2,tag22722853_1,tag10832354_1,tag17573437_6,tag13957212_13,tag22052781_16406,tag2251778_136,tag6198523_1183,tag11866484_4,tag21594881_5,tag13698944_2,tag11464252_2,tag13345976_1,tag4126417_2
novel_mir17	CM024953.1	-	TTGAGCCGCGCCAATATCACT	21	9241818	9241902	CGATGTTGGTGAGGTTCAATCCGAAGACGGATTTACGAATGTGGTTGTAAAAGACGATCTCAGATTGAGCCGCGCCAATATCACT	tag17858986_68,tag7517426_5,tag3180633_1,tag9732058_22
novel_mir18	CM024960.1	+	GCTCTCTATGCTTCTGTCATC	21	17349806	17349936	TGACAGAAGATAGAGAGCACAGAGGATGAAATGCAATTATAGCAAAGGAGTCTGCATCTCACTTCTTGAAATGCAATTATAGCAAAGGAGTCTGCATCTCACTTCTTTGTGCTCTCTATGCTTCTGTCATC	tag10769994_1,tag15508501_2,tag23560746_118,tag18711051_2,tag13525655_2,tag15540129_4,tag12125398_1
novel_mir19	CM024961.1	+	AGCTGCCGACTCATTCATTCA	21	31885239	31885325	AGCTGCCGACTCATTCATTCAACCACTCAGTAGAAATGGAACTCGTTTGGCTTGCTACTGTGATTGTGTGAATGATGCGGGAGATAG	tag18626007_1,tag5442399_1,tag3288265_368,tag20135138_1,tag17034881_151,tag18237254_1,tag13955277_50,tag9736836_2,tag3429076_1,tag10835349_1
novel_mir20	CM024961.1	-	TTACCGACTCCGCCCATACCCA	22	21253052	21253116	GGTACGGGAGAGTCGGTTAGGTTTTATCGTGTTAGATATTACCTTACCGACTCCGCCCATACCCA	tag6322691_1,tag6037674_8,tag9924741_1,tag7595902_27,tag16336903_3,tag10018861_4,tag7346287_578,tag11726650_6,tag8905636_1,tag1015331_1,tag22157552_1,tag12488846_29,tag17761586_5,tag24446321_1,tag106424_51,tag23913764_12,tag1532708_51341,tag20695211_1,tag21911070_1,tag13190883_12,tag19074298_495,tag24397063_5,tag4958272_1,tag15705669_2,tag2097662_5,tag13287767_1,tag13303968_6,tag7503851_22,tag240…
novel_mir21	CM024961.1	-	TAGATCTCTGGAATGACCTCCG	22	21118691	21118872	TAGATCTCTGGAATGACCTCCGAATCTCCCTGAACTGATTTTCCAACATCTTGGTTATGCTGTGGCATTTGGGTGGATACCAAGCTTTTGCCAAACAAGTGTTCGTCCTTGCAAGCCCCATATGTATTCAACACAGTTTACTATGCACATGGTATGGGGGTTAGATTTCCGTGGGATTTCAA	tag5544359_16,tag20474364_75,tag135310_773,tag18442762_1,tag5137675_1,tag23655589_3,tag7598587_4,tag10750415_3,tag18069010_7047,tag21911866_39,tag2936829_1,tag5154111_1,tag20381303_2,tag2822481_3,tag22085616_1,tag10832427_23,tag21048491_1,tag4487573_1,tag5599730_1,tag8286024_1,tag11510176_1,tag18956414_1,tag11801802_1,tag22167537_5,tag15042650_1,tag18996826_1,tag21459888_2,tag16456916_7,tag267925…
novel_mir22	CM024961.1	-	TTATACAGAGAAATCACGGTCG	22	811647	811746	TTATACAGAGAAATCACGGTCGAGAGGGTCTTGTGAGTTGTGATTGATTTTTGAGAGACCAGTCTGTGTCTCTCTCTCTACCGTGTTTCTTTGTATAAAT	tag2995515_3,tag296167_1,tag6698790_4,tag13240323_55,tag21225482_2,tag19818119_1,tag24351040_3,tag393327_2990,tag16946015_2,tag19514843_2,tag5696769_1
novel_mir23	CM024961.1	-	TTATACAGAGAAATCACGGTCG	22	808195	808302	TTATACAGAGAAATCACGGTCGAGAGGGTCTTGTGAGTTGTGAGTGATTTTTGAGAGACCAGTCTGTGTGTATGTCTCTCTCTCTCTACCGTGTTTCTCTGTATAAAT	tag72699_125,tag691776_2,tag20058527_16,tag23866478_2,tag12374272_1,tag5565781_3,tag3232499_7,tag21951781_1893,tag15262197_1,tag5662845_1,tag12955892_1,tag20615866_18,tag10121528_1,tag7585491_9,tag19697803_99
novel_mir24	CM024961.1	+	GGACGGCTGATCGGAACCGAC	21	9921324	9921382	CGAATTCCTGACGCCGCGCCGGGGCCACTCCGGCCACCGGACGGCTGATCGGAACCGAC
novel_mir25	CM024962.1	+	TGGACGGCTCAGATCTGTTTG	21	31153407	31153493	TGGACGGCTCAGATCTGTTTGGGTAATTTTTAAGTGTAAAATTACTAAAACATCCCCTCAAGCCCAAACAGATCTGGGCCGTTCAAA
novel_mir26	CM024962.1	+	ACTGTCGCAGGAGGGATGATGC	22	3568026	3568112	ACTGTCGCAGGAGGGATGATGCAGGGTGCAATGGTGGATCTCGATGCTACGAATTGAGCTTTAAGCATCTTCTCTCCTCGACAGAAG	tag12783482_1,tag23726727_1,tag15597406_1,tag3748079_407,tag17166871_42,tag13271027_1,tag2757612_34,tag9125151_1,tag7784326_1,tag17792270_1,tag24463259_1,tag687616_2,tag4701843_1,tag7274226_1,tag5349870_5,tag12659755_5,tag8793975_8,tag47149_1,tag1663304_3,tag3274349_1,tag3943045_1,tag18561490_50188,tag118909_1,tag17840657_71,tag7683347_7,tag13048879_5,tag1980857_5,tag2728460_1,tag17084701_2,tag10…
novel_mir27	CM024962.1	-	TCACTGCTGGGATTGGACGAGC	22	13919113	13919200	TCTTCAGGTACCCCGCTAGGAATGGCCGGAGTGTTCTTTTGCGCAGAGGGAATAGTGGGCCTTTGATCACTGCTGGGATTGGACGAGC	tag20300314_4,tag8220309_2,tag23467487_1,tag18280205_4,tag1489093_16,tag22363226_11,tag1354751_6,tag15635968_24,tag4061835_2,tag4328905_2,tag20589449_28,tag4772158_1,tag12017677_13,tag7219022_3,tag21273106_53,tag6265488_1,tag19010554_7,tag1663056_2,tag19242460_3,tag9047775_3,tag13083616_4,tag18144850_233,tag17451432_3401,tag10161344_2,tag6547297_1,tag18702943_1,tag14007597_1,tag13033435_108,tag16…
novel_mir28	CM024963.1	-	GGGATGTTGGCTGGCTCGATG	21	25407813	25407898	GGGATGTTGGCTGGCTCGATGCACTCACAAGAGAAGATCAAATTGCATCTTCAACAGTGAAGGAATCGGACCAGGCTTCATTCCTC	tag22069751_3,tag19955434_14,tag7103665_1,tag5614953_9,tag22993268_44,tag7516895_131,tag11978342_1,tag8026416_4,tag5577566_20,tag10858552_4,tag15421554_2,tag22662095_1,tag20757153_1,tag23719265_2,tag13213146_1,tag15502664_5,tag2141987_11,tag13882807_1,tag330010_3,tag23473492_2,tag6737296_4,tag7775502_1,tag2926267_5,tag390117_1,tag24230676_27,tag19897463_1,tag2322427_1,tag20553058_1,tag17103717_27…
novel_mir29	CM024963.1	+	AATCGATTGTATTGCGACACGTGT	24	15674209	15674289	AATCGATTGTATTGCGACACGTGTCAAAACAGTGGTCCCAATTAATAAAACATGGCAACGTGGCGCAATACAATTGATTTG
novel_mir30	CM024953.1	+	GGACGGCTGATCGGAACCGAC	21	15620322	15620548	GGACGGCTGATCGGAACCGACCAAAAATTCTATAAAAAAAAACCGAGTGGGTCCTCGCGGGAATCAATGGCATCCGATGTGTGTAGGTGGCCGATCCAAACAACACAATACAAAAAAATGGAGTGTTTGGATCGGCCACCTACACACATCGGATGCCATTGATTCTCGCTTGGACCCACTCGGTTTTTTTTTTAAGAATTTTTGGTCGGCTCCGATCAGCCGTCCGG
novel_mir31	CM024964.1	-	TTCAAGAAATCTGTGGGAGA	20	27869513	27869700	TTCAAGAAATCTGTGGGAGAACATGGCAAGTCTAGGACTTTGTCAAGTACTGAATCTCCTAGCTAGCTAGCCAGGTACATTTGTTTATTTATTTGATTTTATGTTGAGTAATTGACTCAAGAAGTAGTTATATTATTCACTTATCAATCGATCGATCTTCTTCTTCTTCTTCTTTAGTTTCTTTTAAT	tag23446613_1,tag2679000_2,tag18501392_2,tag14669377_5,tag20552427_4,tag2768806_220,tag3734409_3,tag22739427_10
novel_mir32	CM024964.1	-	GGAGTGACGCTGAGAACATTGT	22	21159972	21160063	GGAGTGACGCTGAGAACATTGTGTGGGTTTAGCCTCGCAAGCTTGCACTCAAGATGCGGCTAAAAATGTACCGTGTTCTCAGGTCACCCCTT	tag2945178_1,tag7733943_2,tag11279168_9,tag3238107_4,tag8080158_1,tag8895598_10,tag23665446_1,tag17025730_14,tag5156179_16,tag16972607_6,tag11710090_5,tag5447590_6,tag20378468_4,tag14974085_1,tag14623377_5,tag17495304_2,tag21880338_8,tag15384433_1,tag15472790_1,tag970799_1,tag958122_4,tag13196047_1082,tag18112139_2,tag11179842_3,tag4053022_1,tag12463608_612,tag5551164_1,tag22241296_3,tag5890305_1…
novel_mir33	CM024953.1	+	GGACGGCTGATCGGAACCGAC	21	15820811	15821037	GGACGGCTGATCGGAACCGACCAAAAATTCTATAAAAAAAAACCGAGTGGGTCCTCGCGGGAATCAATGGCATCCGATGTGTGTAGGTGGCCGATCCAAACAACACAATACAAAAAAATGGAGTGTTTGGATCGGCCACCTACACACATCGGATGCCATTGATTCTCGCTTGGACCCACTCGGTTTTTTTTTTAAGAATTTTTGGTCGGCTCCGATCAGCCGTCCGG
novel_mir34	CM024964.1	+	TTCATCGATCTGTTCCCTGATC	22	22644110	22644171	TTCATCGATCTGTTCCCTGATCTCGTTTGTCCACATACAGATCAGGAATCGGTCGATAAACC	tag19256635_2374,tag11018694_1,tag8572757_1,tag11625285_2,tag19817961_1,tag22270046_2,tag11739496_339,tag5078188_1,tag15086004_1,tag14756688_2,tag14136673_1,tag18598890_9,tag24106528_16,tag4714452_1,tag13150095_3,tag7685335_14
novel_mir35	CM024965.1	+	TTAGATTCACGCACAAACTCTG	22	317746	317846	GGTTTGTGCGTGAATTTAACCACTCCTTGGCCAAACACGACCTTAAAAAAAACCCTACTTTTTTAGGGGTTTGATGTTGTTAGATTCACGCACAAACTCTG	tag21438673_3,tag22989052_418,tag976655_8,tag24175560_10,tag13611183_2,tag5597202_9,tag2325265_2,tag20113737_143,tag1511475_1,tag17290995_1,tag22109394_3,tag16698400_1
novel_mir36	CM024965.1	+	TGGACGGCTCAGATCTGTTTG	21	27244917	27245003	TGGACGGCTCAGATCTGTTTGAACTTAAGAGGGATGTTTTAGTAATTTTACACTAAAAATTACCCAAATAGATCTGGACCGTCCAAA
novel_mir37	CM024965.1	-	GTGCAGTCCTCCTTTGGCAGG	21	24762851	24762926	GTGCAGTCCTCCTTTGGCAGGGCAGATTTCGATGCCGCTTGCATACTTTCTGCCTTGCCAAAGGAGAATTGCCCTG	tag14271619_5,tag12199175_5,tag4562803_315,tag11211896_3,tag7381792_2,tag4094526_2,tag12658956_2,tag11799176_2,tag14507870_1
novel_mir38	CM024965.1	-	ACAGCATCATCAAGATTCACA	21	7815362	7815484	ACAGCATCATCAAGATTCACAAAACTTTTTTGATGGGGGCATTAATTGGACAGCTTGGTTTCCTTCCTGGCTAGATCTACCCAAAAAGGCTCCTTTTGATTGGGAATCTTGATGATGCTGCAT	tag20585138_1,tag342609_1,tag7622999_2,tag16005760_1,tag75603_10
novel_mir39	CM024965.1	-	TGTGGCGCTATCTATCCTGAG	21	6423888	6424023	CAGGAGGGATAGCGCCATGAATTTATACTATATCTTACTGGTGGTGGGCCGGTGGCATGTGGTTGTAGCCGCCGGCGGTGGTGGTTGTCAGGGGGGCTGGTGACAGTGACTTTTGTGTGGCGCTATCTATCCTGAG	tag2647738_1,tag8907996_1,tag11168493_2,tag737153_1,tag21118887_1,tag10370945_2,tag17048127_1,tag1932514_1,tag19537098_3,tag14388763_1,tag15637407_1,tag6632206_2,tag16598335_4,tag14704389_148,tag23089031_2,tag13026188_1,tag8967079_1,tag11619961_1,tag13022313_2,tag15285013_2,tag15188011_2,tag10906295_3,tag15518520_2,tag7045267_1,tag12103191_2,tag4641245_1,tag14256103_2,tag11064993_1,tag15738550_1,…
novel_mir40	CM024965.1	+	TTCGCAGGAGAGATGATGCTG	21	9601154	9601240	TTCGCAGGAGAGATGATGCTGTCAGCTTCCCATGGCTGTCGGTTATCTGATTTAGGGGGTTCGCCAACATCTTCTCTCCCGCAGAGG	tag13147639_1,tag23836106_1,tag18573018_2,tag6219310_1,tag12009126_4,tag9459071_1,tag4308836_1,tag1812833_2,tag3275184_1,tag7698656_1,tag14863590_268,tag3602724_2,tag2555576_2,tag18496285_1,tag9229651_1,tag24299518_1,tag19055994_4,tag3145943_2
novel_mir41	WJXA01000342.1	-	AGTCAGATCAGGACGAGGGTT	21	2857	2969	CCCTCATCCTGATCCGACTCCGAACTCAATTCCGGATGAGGCTCGGGAGAAATGGGGTTTGATTTCGGGTCGAGGCTGGGAATTGGGTTCGGAGTCAGATCAGGACGAGGGTT	tag16463272_1,tag7807111_51,tag15416473_2,tag17139415_63,tag9258844_2,tag17230339_7,tag22003053_1,tag946255_44,tag14503244_1,tag19066198_3,tag23659891_2,tag15026239_2,tag1150604_7,tag4027209_2,tag4821127_13,tag14614257_4,tag13758301_1,tag22750416_1,tag12595867_10,tag13965038_1,tag1639171_6,tag19114639_1,tag17487642_1,tag23939873_4,tag11489373_1,tag11899723_1,tag6933127_3,tag16582346_2,tag2787603_…
novel_mir42	CM024954.1	+	TGGATGGTCTGTGCAAAATAC	21	4054020	4054088	TTTTTGCATAGGCCATCCAGCTATTGATCGCAAATTCAATCACATAGTTGGATGGTCTGTGCAAAATAC	tag12396330_1,tag10753843_1,tag20800351_28,tag11584282_3,tag11074182_2,tag8034887_1,tag13251141_58,tag21307994_53,tag6942_362,tag9337844_1715,tag11731651_229854,tag13049405_1,tag17434058_5,tag11522443_8,tag12243962_19,tag3669787_28324,tag3633104_9,tag23194318_2,tag20593465_1,tag21678201_10,tag9088096_5,tag4680546_2,tag12759362_30,tag6340525_3,tag20829090_1005,tag960922_2,tag22841554_1,tag213506_2…
novel_mir43	CM024954.1	+	TGGACGGCTCAGATCTGTTTG	21	14092346	14092432	TGGACGGCTCAGATCTGTTTGGGTAATTTTTTAGTATAAAATTACCAAAACACCCTCTCAAGCCCAAACAAATCTAGGCCGTCCAAA
novel_mir44	CM024954.1	+	AGTCAGATCAGGACGAGGGTT	21	18712503	18712615	CCCTCATCCTGATCCGACTCCGAACCCAATTCCGGATGAGGCTCGGGAGAAATGGGGTTTGATTTCGGGTCGAGGCTGGGAATTGGGTTCGGAGTCAGATCAGGACGAGGGTT	tag23755464_4,tag19832746_1,tag24496140_1,tag22841860_2,tag18502229_1,tag19148169_2,tag16347534_2,tag14814934_1,tag23396146_1,tag1150245_11,tag9448506_8,tag22220074_7,tag14449319_10,tag1860396_1,tag9437494_6,tag4527192_1,tag15670855_2,tag820168_2,tag6606159_4,tag12501199_4,tag14152999_2,tag20304927_1,tag12875636_8,tag10812440_2,tag16066385_1,tag7937083_1,tag15941472_1,tag4060674_2,tag16319586_2,t…
novel_mir45	CM024955.1	+	GGGATGTCGTCTGGCTCGATG	21	33613386	33613512	GGGATGTCGTCTGGCTCGATGCCACTCAATTTGATGACCCAAATTCTCGATTCATACACATACGAAAATCACTTCACACATATACATGATTCTTCAATTGGTGTTGTCGGACCAGGCTTCATTCCCC	tag1020048_15766,tag2625315_4,tag4027900_14,tag21612629_2,tag14727882_893,tag6706701_3,tag24166416_31,tag19549283_26,tag4208013_527,tag22151838_1,tag24494442_108,tag11639703_18,tag23924515_1
novel_mir46	CM024953.1	+	TGACGACGAGAGAGAGCACGC	21	43312687	43312767	TGACGACGAGAGAGAGCACGCTAGTAAGCATTCATGAACAAGATGTGATTGTCTACAAGCGTGCTCTCTATCGTTGTCATA	tag24506981_5,tag2291330_3,tag14935285_2,tag13227736_2,tag16394866_1,tag6966559_1,tag5268975_108,tag5649863_53,tag21545892_13427,tag9254709_29,tag1556548_3,tag14400102_2,tag2588639_49,tag746060_1,tag428025_1,tag14870219_8,tag10848350_1,tag20239068_2,tag11736509_345,tag11349750_4,tag20449086_1,tag12930205_1,tag15342177_4,tag9400248_2,tag2419854_1,tag422222_1,tag5752240_1,tag2385950_33,tag16970194_…
novel_mir47	CM024955.1	+	TGGACGGCTCAGATCTGTTTG	21	37285598	37285684	TGGACGGCTCAGATCTGTTTGGGAAATTTTTTAGTTTAAAATTACCAAAACACCCTGTTAAGTCCAAACAGATCTGAACCATCCAAA
novel_mir48	CM024955.1	+	TTGAGCCGCGCCAATATCACT	21	37323297	37323381	CGATGTTGGTGAGGTTCAATCCGAAGACGGATTTACGCAAGTGGTGGTAAAAGACGATCTCAGATTGAGCCGCGCCAATATCACT
novel_mir49	CM024955.1	-	TCAATGCGATCCCTTGGGAAT	21	30969634	30969745	TCCAAAGGGATCGCATTGATCCAACAATACTGTTTTCTGGTTTGTTTGTTACTCTTAATGCACACTGTCATACGGAATTTGGTTGTTTGGATCAATGCGATCCCTTGGGAAT	tag3252929_1010,tag21122553_1,tag1489773_2,tag6853356_1,tag20228207_2,tag11057374_1,tag16246104_1,tag23023091_1
novel_mir50	CM024955.1	-	TGCATTTGCACCTGCACCTTA	21	14434260	14434392	TGCATTTGCACCTGCACCTTACGTTCTCCTTCTAGGCCGGGCTTTCTCATAATATGTTCTCACCAACTAATTCAATTTGGGATATGCAAACCCTAGCTAGGTTGATACAGAGAGGTGCAGATGCCTGTGCAGA	tag9751808_75,tag3860255_1,tag15914715_2,tag20630902_1
novel_mir51	CM024953.1	-	TTTGGTCTTGGTCAGCATGCT	21	46680946	46681068	TTTGGTCTTGGTCAGCATGCTTCTTTCTGAGTCACTCGACTCAGTATTCCTTCAACTGGTCATGTCGAGTGATAAAAGATCATGTTGTGGTTGTGAAAGAAGCATGCTCCTCAAGACCGGAAA	tag1156055_7,tag1506350_3,tag10040280_8,tag7803808_1,tag24323931_333,tag15009626_50,tag9677736_4959,tag11306851_1,tag14971045_1,tag12496458_5,tag22732396_2,tag10188099_1,tag11750667_14,tag6134264_2,tag22917044_584,tag4499263_1553,tag634504_26,tag2198113_31,tag19750127_1,tag23112168_6,tag7750057_6,tag6536811_1,tag19756461_1,tag3199361_2,tag24390732_1,tag11721383_3,tag20008091_13,tag6873842_12,tag2…
novel_mir52	CM024955.1	+	GCGGCATCACCAAGATTCACA	21	19231432	19231516	GCGGCATCACCAAGATTCACATGAAAATTCCAAGGCGATGAGAATCTCGATTGTTAAGAAAATGAGAATCCTGATGATGCTGCAT	tag8643071_341,tag204139_3,tag22317558_1,tag2403686_1,tag2847146_22,tag17207952_145,tag15988405_1,tag8382452_2,tag19971515_8,tag10411436_1,tag19370448_4
novel_mir53	CM024956.1	+	TGGACGGCTCAGATCTGTTTG	21	31849481	31849567	TGGACGGCTCAGATCTGTTTGGACTTGAGGGGGCGTTTTGATAATTTTACACTTAAAAATTAATCAAACAGATCTGGGCCGTCCAAA
novel_mir54	CM024956.1	+	TGGACGGCTCAGATCTGTTTG	21	34237547	34237633	TGGACGGCTCAGATCTGTTTGGGTAATTTTTAAGTGTAAAATTACCAAAACATCCTCTCAAGCCCAAACAGATTTGGGCCGTCCAAA
novel_mir55	CM024953.1	-	AGATCATGTGGTAGTTTCACC	21	45585269	45585340	TGAAGCTGCCAGCATGATCTAAACTTCCTTTTTCTGTGAAGGAAAGATATCAGATCATGTGGTAGTTTCACC	tag12800874_6,tag8859810_1,tag15305819_3,tag21593955_46,tag17024466_12,tag22697486_2,tag12540942_6
novel_mir56	CM024956.1	-	AGATCATATGGTAGCTTCACC	21	32546760	32546832	TGAAGCTGCCAGCATGATCTAAACATCTCTCCTTTGATTTTGAGAGAAGATCAGATCATATGGTAGCTTCACC	tag20354343_453,tag6433433_3,tag19923679_8,tag11687502_168,tag18251694_7,tag7808274_2,tag7795949_1,tag419878_1,tag19831957_3,tag2068813_1
novel_mir57	CM024956.1	-	TTATACAGAGAAATCACGGTCG	22	31239242	31239384	TTATACAGAGAAATCACGGTCGAGAGGGTCTTGTGATTGATTTTTGAGAGACCAGTCTGTGTCTCTCTCTCTCTCTCTCTCTCTCTCTCTCTCTCTCTTTCTCTCTCTCTTTCTCTCTCTCTACCGTGTTTCTCTGTATAAAT	tag16599751_3,tag14815236_2,tag13540765_74,tag19399087_1,tag1909581_1,tag21207094_46,tag10727010_4,tag20121699_5,tag11268605_1,tag9620092_19,tag23879432_1,tag21348519_1,tag13307765_74,tag23403885_4,tag8612779_3,tag9777462_5,tag881478_3,tag10357599_1,tag21070700_2,tag18616496_1,tag16181301_4,tag4543536_3,tag14425977_1,tag131449_127,tag4732963_1,tag2265513_1,tag23049918_1,tag23321512_12,tag9121713_…
novel_mir58	CM024956.1	-	TGGACGGCTCAGATCTGTTTG	21	22777879	22777965	TGGACGGCTCAGATCTGTTTGGGCTTGAGGGGGTGTTTTGGTAATTTTACACTAAAAAATTACCCAAACAGATCTGGACCATTCAAA	tag24488568_22,tag24057774_1,tag12878562_4,tag15586090_4,tag20421399_1,tag14149670_2,tag17792207_3,tag18488744_2,tag22901687_3,tag10404044_12,tag17862931_1,tag6993610_1,tag6037937_4,tag3161889_1,tag14827597_7,tag1278322_4,tag7113294_5,tag6776105_1,tag10267963_1,tag6013916_1,tag7477981_3,tag3366358_26,tag21993100_2,tag253332_1,tag11440093_1,tag5094902_2,tag14656123_3,tag16768700_1,tag20588278_1,ta…
novel_mir59	CM024956.1	-	CGCTATCTATCCTGAGTTTC	20	19190425	19190535	AGCTCAGGAGGGATAGCGCCATGGAGCCGATCTGGGCATGACTTGATGGAGATCGATGTTCTTCATCCTCTTAATTTCTCTATCTCCATTGCGCTATCTATCCTGAGTTTC	tag7873475_3,tag8153553_1,tag5373235_3,tag5486857_9,tag17066017_3,tag19416895_1,tag10703812_2
novel_mir60	CM024956.1	+	TTGTCGGGGTTGTGATTCTCC	21	15085894	15086063	AGAATTTCAATCCCGACAAACATGTCTGCTATGGCGTCTCTGTAACAACTCCACTGCAAAACCCTCACCTTCCAACCATTTTTATGTACGGCTACATGAAACGCAAAAAAAAAAACCGTAAACCCAAAAGGGTCACAGTGCAGTCTCGTTTGTCGGGGTTGTGATTCTCC	tag7124210_4,tag12298150_1,tag12889689_1,tag19800836_1,tag21373260_6,tag1555185_3,tag10172149_1,tag19817661_2,tag14534921_13,tag17621192_1,tag3229295_3,tag11995363_1,tag14704488_2,tag19159175_14,tag8532532_8,tag9404851_51,tag1091938_10,tag4443062_2,tag10794146_25562,tag6637771_1285,tag6308250_4,tag819192_57,tag602976_1,tag8502430_6,tag13228184_2,tag13079215_229,tag22695146_5,tag17960818_1,tag3928…
novel_mir61	CM024956.1	+	TTGTCGGGGTTGTGATTCTCC	21	15196826	15196996	AGAATTACAATCCCAACAAACATGTCGGCGTCTCTGTAACAACTCCACCGCAGAACCCTCGCCGTACAACCGTTTTTGTGTACGGCTGGCTACATGAAACGAAACAAAAAAAAAACCCGTAATCCAAAAAGGGTCACAGTGCAGTCTCGTTTGTCGGGGTTGTGATTCTCC	tag16199548_2,tag14790184_1,tag674256_2,tag6626393_4,tag16673184_3,tag8994652_2,tag4602314_1
novel_mir62	CM024956.1	+	TTGTCGGGGTTGTGATTCTCC	21	15214965	15215145	AGAATTACAATCCCGACAAACACGTCTGCCATGGCGTCTCTGTAAACAACTCCACCGCAGAACCCTCACCGTACAACCATTTTTGTGTACGGCCGGCTACATGAAACGAAACAAAAAAAAAAAAACCCGTAATCCCGAAAGGGTCACAGTGCAGTCTCGTTTGTCGGGGTTGTGATTCTCC	tag215403_1,tag3607655_108,tag18572436_2,tag12501203_1,tag13239826_4,tag15535982_3,tag23772727_70,tag16873359_1,tag21014838_1

[truncated: 4 more sheets: Table S11, Table S12, Table S13, Table S14]
